# Supplementary material for: Identification of potential biomarkers associated with oxidative stress in the pathogenesis of pre-eclampsia
Source: Medicine (Baltimore). 2025 Mar 7;104(10):e41784. doi: 10.1097/MD.0000000000041784 (PMC11902957; doi:10.1097/MD.0000000000041784)
Supplement: Supplementary file 1 [file medi-104-e41784-s001.xlsx]

## Sheet: S1
TABLE S1: Differential expression genes in the placentas of patients with PE from the GSE75010 dataset.
Gene symble	logFC	AveExpr	t	P.Value	adj.P.Val	B
FLT1	0.869668	12.0108	11.3336	3.34e-22	6.28e-18	39.6964
FSTL3	1.3501	11.2179	11.0065	2.63e-21	2.19e-17	37.6935
FLNB	0.714499	10.2409	10.9615	3.49e-21	2.19e-17	37.418
COL17A1	0.977948	8.69553	10.2701	2.66e-19	1.25e-15	33.2108
NDRG1	0.717016	11.0291	10.1427	5.88e-19	1.88e-15	32.4404
SH3PXD2A	0.698631	9.33008	10.1394	6e-19	1.88e-15	32.4206
SMARCA1	0.429854	9.63185	10.1127	7.08e-19	1.9e-15	32.2594
P4HA1	0.632377	9.42423	10.0601	9.82e-19	2.31e-15	31.9419
SASH1	0.969737	9.93331	9.99789	1.44e-18	3.02e-15	31.5672
HTRA4	1.25776	11.3816	9.84529	3.71e-18	6.98e-15	30.6498
OCRL	0.453945	9.4449	9.79818	4.97e-18	8.49e-15	30.3672
SPAG4	0.589498	7.37887	9.74808	6.77e-18	1.06e-14	30.0671
TPBG	0.535934	9.3379	9.71268	8.42e-18	1.22e-14	29.8552
EFNB1	0.340177	9.1273	9.59084	1.78e-17	2.26e-14	29.1273
SH3BP5	0.8522	9.31933	9.58805	1.81e-17	2.26e-14	29.1107
MYO7B	0.332757	7.24383	9.57825	1.92e-17	2.26e-14	29.0522
LEP	2.12079	10.1528	9.54192	2.4e-17	2.66e-14	28.8357
KRT19	0.479604	11.6429	9.46225	3.92e-17	4.09e-14	28.3617
PIK3CB	0.433216	10.34	9.40306	5.63e-17	5.41e-14	28.0101
PROCR	0.581766	10.3854	9.39939	5.75e-17	5.41e-14	27.9884
DIO2	1.04914	7.15108	9.31985	9.35e-17	8.37e-14	27.5169
CST6	0.433533	7.89673	9.29201	1.11e-16	9.47e-14	27.3522
PLEKHA2	0.452548	8.6593	9.27889	1.2e-16	9.81e-14	27.2746
SFXN3	0.601285	9.20364	9.23548	1.56e-16	1.22e-13	27.0181
C12orf75	0.698052	9.3829	9.19628	1.98e-16	1.49e-13	26.7868
ERO1A	0.576718	10.2548	9.1849	2.12e-16	1.54e-13	26.7197
ARHGAP45	0.657076	8.77845	9.17236	2.29e-16	1.6e-13	26.6458
MICAL3	0.534041	8.40763	9.14805	2.66e-16	1.78e-13	26.5026
PPP1R1C	0.516542	6.78765	9.13198	2.93e-16	1.9e-13	26.408
RFK	0.322338	9.82177	9.09143	3.74e-16	2.35e-13	26.1695
BHLHE40	0.900692	9.683	9.02906	5.46e-16	3.31e-13	25.8033
IPMK	0.459059	9.79141	8.9025	1.17e-15	6.67e-13	25.0626
TET3	0.585795	8.38405	8.90247	1.17e-15	6.67e-13	25.0624
DYNC2I1	0.460464	8.08093	8.81036	2.04e-15	1.13e-12	24.5254
CALHM4	-0.885026	7.17207	-8.77754	2.48e-15	1.33e-12	24.3346
MTSS2	0.531398	8.90186	8.76586	2.66e-15	1.39e-12	24.2667
ERGIC1	0.380723	9.3347	8.75515	2.83e-15	1.42e-12	24.2044
TMEM45A	1.11879	8.42143	8.75277	2.88e-15	1.42e-12	24.1906
SEMA4C	0.470342	8.8223	8.74158	3.07e-15	1.48e-12	24.1257
CALM1	0.344282	10.9353	8.69933	3.96e-15	1.86e-12	23.8806
TSC22D1	0.265195	8.55142	8.66364	4.9e-15	2.25e-12	23.6739
LIMD1	0.64097	9.33228	8.649	5.34e-15	2.37e-12	23.5893
ELMO1	-0.269031	10.3439	-8.64678	5.41e-15	2.37e-12	23.5764
BACH1	0.332312	9.0372	8.60045	7.13e-15	3e-12	23.3087
MME	0.491575	11.3141	8.59959	7.17e-15	3e-12	23.3037
NECTIN4	0.666045	10.3218	8.58495	7.82e-15	3.2e-12	23.2193
TRPV6	-0.332477	11.1552	-8.57595	8.25e-15	3.3e-12	23.1674
NPNT	0.822072	8.60632	8.53919	1.03e-14	4.02e-12	22.9556
ENG	0.591729	11.4326	8.52759	1.1e-14	4.22e-12	22.8888
MYOF	0.312659	11.0569	8.52256	1.13e-14	4.22e-12	22.8598
LDHA	0.43557	11.528	8.52099	1.14e-14	4.22e-12	22.8508
GBA	0.484557	11.1077	8.49149	1.36e-14	4.92e-12	22.6812
BCL6	0.728018	9.30753	8.47494	1.5e-14	5.33e-12	22.5862
PRKD3	0.501912	7.07426	8.4468	1.77e-14	6.06e-12	22.4246
INHBA	0.652767	12.2663	8.43665	1.88e-14	6.18e-12	22.3664
ARL4C	-0.434347	9.04498	-8.43233	1.93e-14	6.18e-12	22.3417
INHA	0.832735	8.94594	8.43183	1.94e-14	6.18e-12	22.3388
TRIM14	0.405383	7.95765	8.41446	2.15e-14	6.73e-12	22.2393
SIGLEC6	0.71316	11.5088	8.40564	2.26e-14	6.97e-12	22.1888
PLAAT3	0.505683	8.9385	8.40272	2.3e-14	6.98e-12	22.1721
RASEF	0.735229	7.99329	8.37455	2.72e-14	7.86e-12	22.011
EPHB6	-0.333844	7.92111	-8.3691	2.81e-14	7.99e-12	21.9798
TMEM139	-0.376799	9.30247	-8.34323	3.27e-14	9.17e-12	21.832
KMT2E	0.320506	10.0563	8.31929	3.76e-14	1.02e-11	21.6954
TRIM40	-0.411066	10.6176	-8.29789	4.27e-14	1.15e-11	21.5735
AFAP1	0.573777	8.29841	8.23634	6.12e-14	1.61e-11	21.2233
HSD17B1	-0.414133	11.4712	-8.2346	6.18e-14	1.61e-11	21.2134
PHYHIP	0.387846	7.10705	8.22054	6.71e-14	1.73e-11	21.1336
LIMCH1	0.479204	10.1128	8.15535	9.82e-14	2.5e-11	20.7641
UBE2Q2	0.330841	9.76555	8.14792	1.03e-13	2.57e-11	20.7221
GDPD3	0.482642	8.38112	8.11408	1.25e-13	3.09e-11	20.5308
HK2	1.10654	8.45704	8.10013	1.36e-13	3.16e-11	20.452
QPCT	0.790286	7.1841	8.09919	1.36e-13	3.16e-11	20.4468
SEMA3D	-0.295093	5.79864	-8.09901	1.36e-13	3.16e-11	20.4457
PDE7B	-0.376908	6.94896	-8.09817	1.37e-13	3.16e-11	20.441
NEK11	0.706134	7.41045	8.09718	1.38e-13	3.16e-11	20.4354
BTD	0.27517	8.41215	8.06094	1.7e-13	3.86e-11	20.2311
PIK3R1	0.283849	10.5915	8.04256	1.89e-13	4.24e-11	20.1276
GPR146	0.606152	8.29985	8.01519	2.22e-13	4.91e-11	19.9738
SLC20A1	-0.364335	10.6175	-8.00109	2.41e-13	5.27e-11	19.8946
SYDE1	0.518692	10.0159	7.99008	2.57e-13	5.55e-11	19.8327
LCAL1	-0.677405	8.32883	-7.98441	2.65e-13	5.67e-11	19.8009
HILPDA	0.737502	9.75277	7.97749	2.76e-13	5.83e-11	19.7621
ASPHD2	0.377877	6.29613	7.97443	2.81e-13	5.87e-11	19.7449
GBAP1	0.567509	7.82598	7.97077	2.87e-13	5.93e-11	19.7244
PRRG1	0.387954	9.41383	7.95667	3.11e-13	6.36e-11	19.6454
BTG2	-0.402558	9.70634	-7.95424	3.16e-13	6.39e-11	19.6318
CORO2A	0.633716	7.21974	7.94723	3.29e-13	6.58e-11	19.5925
SLCO2A1	0.628548	11.1914	7.94515	3.33e-13	6.59e-11	19.5809
RDH13	0.517791	9.64006	7.93061	3.62e-13	7.09e-11	19.4995
SCARB1	0.359891	10.8595	7.91027	4.07e-13	7.77e-11	19.3858
GALNT2	0.3561	9.94263	7.90948	4.09e-13	7.77e-11	19.3814
PLIN2	0.478543	11.6855	7.89809	4.37e-13	8.21e-11	19.3177
PART1	-0.739577	6.84171	-7.89637	4.41e-13	8.21e-11	19.3081
CYP2J2	0.472885	8.51068	7.89169	4.53e-13	8.35e-11	19.282
GRHL1	0.356131	10.3004	7.8748	4.99e-13	9.07e-11	19.1878
ZC2HC1A	-0.55461	8.99241	-7.87397	5.02e-13	9.07e-11	19.1832
H1-6	-0.452187	6.40129	-7.84312	5.99e-13	1.07e-10	19.0112
SLC6A8	0.329892	8.78765	7.79242	8.01e-13	1.41e-10	18.7293
PIK3AP1	0.432917	9.74876	7.78408	8.41e-13	1.45e-10	18.683
LRRC1	0.377316	10.2619	7.76626	9.31e-13	1.59e-10	18.5842
SCN9A	-0.41296	7.00675	-7.76147	9.57e-13	1.62e-10	18.5577
C5orf46	0.444402	5.65934	7.73235	1.13e-12	1.88e-10	18.3964
PLOD2	0.560593	9.81968	7.71229	1.27e-12	2.09e-10	18.2854
KLRD1	-0.453615	7.07729	-7.70272	1.34e-12	2.17e-10	18.2326
AIF1L	0.38952	8.02509	7.69783	1.38e-12	2.21e-10	18.2056
SERPINA3	1.6229	7.91079	7.69598	1.39e-12	2.22e-10	18.1953
PKM	0.278308	10.6001	7.67804	1.54e-12	2.43e-10	18.0963
TLCD5	-0.567261	7.74574	-7.66186	1.69e-12	2.62e-10	18.0071
RAB15	-0.312322	8.86892	-7.65241	1.78e-12	2.75e-10	17.9551
NOG	0.58782	7.7566	7.63224	2e-12	3.04e-10	17.844
NTRK2	0.590498	6.60345	7.6305	2.02e-12	3.04e-10	17.8345
FBN2	-0.342461	11.7669	-7.63022	2.02e-12	3.04e-10	17.8329
MID1	0.5443	8.93087	7.62533	2.08e-12	3.08e-10	17.806
ABCD3	-0.305468	9.27342	-7.60839	2.29e-12	3.36e-10	17.7129
NRIP1	0.627899	10.7104	7.59004	2.54e-12	3.7e-10	17.6121
NEDD9	0.278784	9.4392	7.58772	2.57e-12	3.72e-10	17.5994
ACOXL	-0.658226	7.6834	-7.57526	2.76e-12	3.96e-10	17.5311
SOD1	-0.406581	10.6286	-7.53138	3.54e-12	5.04e-10	17.2908
PRKAB2	0.382983	9.15492	7.52594	3.65e-12	5.16e-10	17.2611
DSP	0.266747	10.9432	7.50584	4.09e-12	5.73e-10	17.1513
TMEM168	-0.39388	9.33596	-7.49894	4.25e-12	5.87e-10	17.1136
GPT2	0.419537	7.24266	7.49778	4.28e-12	5.87e-10	17.1073
OLFML3	-0.570526	8.55865	-7.4811	4.7e-12	6.4e-10	17.0163
SLC25A27	-0.386833	6.50948	-7.47653	4.82e-12	6.52e-10	16.9914
FAM83B	0.320289	9.83149	7.45483	5.44e-12	7.31e-10	16.8732
GPR17	0.289003	6.94175	7.42342	6.49e-12	8.66e-10	16.7025
RFLNB	-0.316501	8.68185	-7.41735	6.72e-12	8.9e-10	16.6695
DUSP1	0.380259	11.9532	7.40596	7.16e-12	9.42e-10	16.6077
F13A1	-0.278766	12.3998	-7.39706	7.53e-12	9.79e-10	16.5595
EGLN3	0.775105	8.83098	7.39111	7.78e-12	1e-09	16.5272
GUCA2A	0.612705	8.94237	7.38183	8.2e-12	1.05e-09	16.4769
ABCG2	-0.510479	10.3775	-7.37676	8.43e-12	1.07e-09	16.4495
ARRDC3	0.311907	12.3282	7.36718	8.9e-12	1.11e-09	16.3976
ERRFI1	0.398513	11.7003	7.36541	8.99e-12	1.11e-09	16.388
SELE	-0.296575	6.36297	-7.3507	9.76e-12	1.2e-09	16.3085
MGAT3	0.349835	8.94795	7.34497	1.01e-11	1.23e-09	16.2775
HSD11B2	-0.455335	10.3802	-7.3308	1.09e-11	1.31e-09	16.201
ABAT	-0.330499	8.40777	-7.32362	1.13e-11	1.35e-09	16.1622
STON2	-0.417391	6.85666	-7.31019	1.22e-11	1.44e-09	16.0898
PAPPA2	0.463267	12.8802	7.30801	1.24e-11	1.45e-09	16.078
ST8SIA6	0.696886	6.06808	7.2757	1.48e-11	1.71e-09	15.904
PISD	-0.289967	9.71575	-7.26659	1.56e-11	1.79e-09	15.8551
CYB561A3	-0.270619	9.09979	-7.23114	1.9e-11	2.13e-09	15.6647
GNG2	-0.275804	6.8896	-7.19502	2.32e-11	2.58e-09	15.4713
CXCR6	0.342148	6.82086	7.1673	2.7e-11	2.97e-09	15.3232
UGP2	0.267039	10.0939	7.16615	2.72e-11	2.97e-09	15.317
CADM3	-0.492902	8.14166	-7.16213	2.78e-11	3e-09	15.2955
VWCE	0.298231	7.54496	7.15936	2.82e-11	3.03e-09	15.2808
CD28	-0.300386	7.42566	-7.15627	2.87e-11	3.07e-09	15.2643
LRIG3	-0.400022	8.16405	-7.15222	2.93e-11	3.12e-09	15.2427
CNTN5	-0.420235	5.83885	-7.12987	3.32e-11	3.51e-09	15.1236
EAF1	0.275029	9.29193	7.12346	3.44e-11	3.61e-09	15.0895
P3H2	-0.551563	8.32279	-7.12102	3.49e-11	3.64e-09	15.0765
SLC16A10	-0.468015	8.83003	-7.11342	3.63e-11	3.77e-09	15.0361
GPR157	0.360972	9.86465	7.10388	3.83e-11	3.96e-09	14.9853
CCSAP	0.372388	10.515	7.07651	4.45e-11	4.5e-09	14.84
DISP1	-0.291914	7.25131	-7.06428	4.76e-11	4.76e-09	14.7751
TRIM24	0.292909	9.62133	7.05881	4.9e-11	4.83e-09	14.7462
NEURL1	0.417382	9.14302	7.05075	5.13e-11	5.02e-09	14.7035
LRRC8A	0.273005	9.87596	7.04459	5.3e-11	5.16e-09	14.6709
ADAM2	0.388737	5.22235	7.02748	5.82e-11	5.64e-09	14.5804
B3GNT2	-0.301464	7.72786	-7.0229	5.97e-11	5.73e-09	14.5562
HTRA1	0.510191	12.1855	7.0227	5.98e-11	5.73e-09	14.5552
FHL2	0.309093	9.05981	7.01776	6.14e-11	5.83e-09	14.5291
CATSPERB	-0.596	7.32232	-7.016	6.2e-11	5.86e-09	14.5197
SLC2A14	0.338185	7.29391	7.00138	6.71e-11	6.25e-09	14.4426
KDM3A	0.381497	8.70858	6.99589	6.92e-11	6.38e-09	14.4137
RAB8B	0.308575	9.54428	6.98162	7.48e-11	6.86e-09	14.3384
ANKRD37	0.561914	8.12159	6.97908	7.58e-11	6.92e-09	14.3251
SLCO2B1	-0.316976	9.30167	-6.96692	8.1e-11	7.29e-09	14.261
PDE5A	-0.363847	8.28856	-6.95768	8.52e-11	7.59e-09	14.2125
ATP8B4	-0.349967	7.55772	-6.95039	8.86e-11	7.86e-09	14.1741
SLC9A9	-0.355819	8.60872	-6.90412	1.14e-10	9.93e-09	13.9314
SPX	-0.954224	6.81778	-6.90209	1.15e-10	9.98e-09	13.9208
MTHFD1L	0.277491	8.51072	6.89961	1.17e-10	1e-08	13.9078
SLC25A35	-0.410046	7.63512	-6.89906	1.17e-10	1e-08	13.9049
CDO1	0.279805	10.817	6.88941	1.23e-10	1.04e-08	13.8544
KIF2A	0.294826	11.6454	6.88073	1.29e-10	1.09e-08	13.809
SLC45A4	-0.402286	8.76022	-6.86899	1.38e-10	1.15e-08	13.7477
IL12RB2	-0.370866	7.70256	-6.85997	1.45e-10	1.19e-08	13.7006
EGFL6	-0.308183	11.0387	-6.82283	1.77e-10	1.44e-08	13.507
GPX3	0.318022	11.2274	6.8195	1.8e-10	1.46e-08	13.4897
LTBP1	0.281377	10.5983	6.81231	1.87e-10	1.51e-08	13.4523
HCAR3	0.499586	6.46887	6.80013	2e-10	1.6e-08	13.389
RASGRF2	0.443626	8.62221	6.78246	2.2e-10	1.74e-08	13.2973
UCA1	1.04272	10.6676	6.78161	2.21e-10	1.74e-08	13.2929
APLN	-0.360959	8.36215	-6.72108	3.05e-10	2.35e-08	12.9797
USP27X	-0.280464	10.7724	-6.71934	3.08e-10	2.36e-08	12.9707
EPS8L1	0.33085	9.17713	6.71923	3.08e-10	2.36e-08	12.9702
PADI1	0.304249	6.56995	6.69117	3.58e-10	2.7e-08	12.8255
HSD3B2	-0.401443	5.826	-6.67904	3.82e-10	2.85e-08	12.7631
LAMA2	-0.336913	9.65078	-6.6636	4.15e-10	3.07e-08	12.6837
SFRP1	0.488525	8.03989	6.65716	4.29e-10	3.15e-08	12.6507
B3GLCT	-0.269108	6.61704	-6.63415	4.85e-10	3.48e-08	12.5326
HCAR2	0.535192	7.08145	6.62408	5.11e-10	3.64e-08	12.4811
SERPINB9	0.362089	10.7763	6.61696	5.31e-10	3.77e-08	12.4446
HMGN3	0.296515	8.7889	6.60608	5.63e-10	3.95e-08	12.389
SLC23A2	-0.269259	10.142	-6.58768	6.2e-10	4.3e-08	12.2949
RASSF8	0.29985	9.44184	6.57947	6.48e-10	4.46e-08	12.2531
TREM1	1.01052	9.35073	6.56136	7.13e-10	4.85e-08	12.1608
GSTA3	-0.502858	9.23085	-6.53954	8e-10	5.33e-08	12.0497
MXI1	0.336729	8.61491	6.53034	8.39e-10	5.56e-08	12.003
TLR7	-0.3614	7.40475	-6.51715	9e-10	5.89e-08	11.9361
PPL	0.351743	7.95158	6.51384	9.15e-10	5.96e-08	11.9193
VTCN1	0.318828	6.54082	6.49941	9.88e-10	6.36e-08	11.8461
GCLM	-0.378622	7.34231	-6.49288	1.02e-09	6.56e-08	11.813
IGF1	-0.363625	8.62997	-6.48465	1.07e-09	6.82e-08	11.7714
CLDN16	-0.672203	8.18895	-6.48318	1.08e-09	6.85e-08	11.7639
MFSD4B	0.27075	10.3839	6.46869	1.16e-09	7.32e-08	11.6907
MAPK8	-0.279155	9.14966	-6.45355	1.26e-09	7.9e-08	11.6143
OPRK1	-0.727602	7.9947	-6.40636	1.61e-09	1e-07	11.3768
KIAA0319	-0.268689	6.75227	-6.39597	1.7e-09	1.05e-07	11.3246
KL	-0.448703	9.08199	-6.39572	1.7e-09	1.05e-07	11.3233
HEY1	0.299948	8.18645	6.3914	1.74e-09	1.07e-07	11.3016
GALNT3	0.364286	6.77881	6.38216	1.82e-09	1.12e-07	11.2553
RAB25	0.350778	9.27803	6.37287	1.91e-09	1.18e-07	11.2088
PTPRU	0.288916	9.02471	6.3667	1.97e-09	1.21e-07	11.1779
CRH	0.862644	11.0025	6.35327	2.12e-09	1.28e-07	11.1107
NAALADL2	-0.447838	8.09518	-6.34751	2.18e-09	1.3e-07	11.0819
POSTN	-0.404057	10.5498	-6.33903	2.28e-09	1.35e-07	11.0396
IGSF8	0.376153	9.08272	6.3212	2.5e-09	1.48e-07	10.9506
VNN3	-0.68256	6.75874	-6.30667	2.69e-09	1.58e-07	10.8782
EFNA1	0.283432	9.36002	6.30122	2.77e-09	1.62e-07	10.8511
GLIS3	0.42937	7.76562	6.29379	2.88e-09	1.68e-07	10.8142
SLAMF1	-0.353807	5.50075	-6.28149	3.07e-09	1.77e-07	10.7531
GOT1	-0.305374	9.00729	-6.27415	3.19e-09	1.83e-07	10.7167
SPON1	-0.506508	8.28427	-6.26287	3.38e-09	1.92e-07	10.6607
GREM2	0.508207	8.95202	6.23495	3.9e-09	2.18e-07	10.5225
LCP1	-0.347397	11.2547	-6.23019	4e-09	2.23e-07	10.499
PLAAT4	0.356838	7.74987	6.21759	4.26e-09	2.35e-07	10.4368
LRRN3	-0.472482	6.70133	-6.21719	4.27e-09	2.35e-07	10.4348
IL1RAP	0.307167	10.3431	6.20336	4.58e-09	2.48e-07	10.3666
LSS	-0.409821	8.83615	-6.19032	4.9e-09	2.63e-07	10.3024
CYBB	-0.391934	10.5488	-6.18895	4.93e-09	2.64e-07	10.2956
ARHGAP42	-0.335583	10.916	-6.18515	5.03e-09	2.69e-07	10.2769
ECM1	-0.398572	9.17195	-6.16244	5.65e-09	3e-07	10.1653
HLF	-0.340237	8.06409	-6.159	5.75e-09	3.04e-07	10.1484
BTNL9	0.340299	7.48455	6.15197	5.96e-09	3.14e-07	10.114
TMPRSS11F	-0.448952	5.72428	-6.1169	7.12e-09	3.67e-07	9.94226
KIT	0.437196	7.72632	6.10839	7.44e-09	3.8e-07	9.90072
GPR34	-0.453431	8.38718	-6.10558	7.54e-09	3.84e-07	9.88697
TXNRD1	-0.302353	9.60744	-6.08457	8.39e-09	4.22e-07	9.78456
HPGDS	-0.518367	8.97297	-6.08137	8.53e-09	4.28e-07	9.76897
MYO1B	-0.271425	9.33569	-6.06742	9.15e-09	4.55e-07	9.70107
ENPP1	-0.364093	10.2439	-6.06648	9.19e-09	4.56e-07	9.69651
CYSLTR1	-0.444285	7.18108	-6.05794	9.6e-09	4.74e-07	9.65504
CD200R1	-0.307553	6.99833	-6.03811	1.06e-08	5.17e-07	9.5588
LGALS14	-0.373404	10.9974	-5.99516	1.32e-08	6.16e-07	9.35103
FOLR2	-0.317346	10.0836	-5.97485	1.46e-08	6.61e-07	9.25314
LYN	0.385328	10.9942	5.97432	1.46e-08	6.61e-07	9.25058
PKD1L2	0.270533	6.68617	5.97424	1.46e-08	6.61e-07	9.2502
ARMH4	0.534419	7.62734	5.96278	1.55e-08	6.98e-07	9.19501
KLHL3	-0.273478	7.51497	-5.95747	1.59e-08	7.14e-07	9.1695
TRIP10	0.272615	9.75764	5.95293	1.63e-08	7.27e-07	9.14769
KLF4	0.365061	9.45547	5.94185	1.72e-08	7.65e-07	9.09447
HPCAL1	0.398184	9.81892	5.94168	1.72e-08	7.65e-07	9.09365
ERV3-1	-0.265377	12.6402	-5.92475	1.87e-08	8.25e-07	9.01247
FAM43A	0.320883	9.60629	5.91969	1.92e-08	8.42e-07	8.98826
SLC19A3	-0.310254	11.016	-5.90857	2.03e-08	8.83e-07	8.93503
SH3TC2	-0.333985	10.4605	-5.90257	2.09e-08	9.08e-07	8.90634
AQP1	0.39289	7.94612	5.9007	2.11e-08	9.14e-07	8.89743
SLIT2	-0.366695	8.59929	-5.88924	2.23e-08	9.61e-07	8.84268
ATRNL1	-0.339123	6.39613	-5.87517	2.4e-08	1.02e-06	8.77559
ZNF682	-0.28862	6.41766	-5.87194	2.43e-08	1.03e-06	8.76023
SLCO4A1	0.691802	8.53002	5.85966	2.59e-08	1.09e-06	8.70177
ZNF554	-0.359845	8.6285	-5.85084	2.7e-08	1.13e-06	8.6598
CCDC113	0.356329	8.41607	5.842	2.82e-08	1.17e-06	8.61784
PMAIP1	-0.321396	8.18088	-5.83963	2.86e-08	1.18e-06	8.60659
GGTA1	-0.33617	8.45278	-5.83672	2.9e-08	1.2e-06	8.59276
ADCY7	-0.27987	8.83704	-5.83492	2.92e-08	1.2e-06	8.58422
CLIC5	-0.367806	9.37363	-5.82217	3.11e-08	1.27e-06	8.52379
PLAC1	-0.321275	11.5825	-5.77122	4e-08	1.59e-06	8.28307
ASTE1	0.374986	7.28476	5.77047	4.02e-08	1.59e-06	8.27955
VIT	0.376716	6.42839	5.77032	4.02e-08	1.59e-06	8.27883
CARD16	-0.370809	6.70898	-5.75506	4.33e-08	1.69e-06	8.20703
BMP5	-0.332069	9.92939	-5.75331	4.37e-08	1.7e-06	8.19881
SMIM5	0.298164	9.14148	5.75206	4.4e-08	1.71e-06	8.19293
DNAH11	0.497553	7.18774	5.72382	5.05e-08	1.94e-06	8.06038
FAM184A	0.295924	8.62042	5.71853	5.18e-08	1.98e-06	8.03563
FGF10	-0.276329	6.91485	-5.71635	5.23e-08	2e-06	8.02538
SLC2A3	0.431381	9.48536	5.70124	5.63e-08	2.12e-06	7.95471
SLC2A12	-0.318466	6.89879	-5.69844	5.71e-08	2.14e-06	7.94162
CSH2	-0.309758	11.0386	-5.69035	5.94e-08	2.22e-06	7.90386
LYVE1	-0.287843	11.8056	-5.68436	6.12e-08	2.27e-06	7.8759
MATN2	-0.293718	8.57168	-5.65256	7.14e-08	2.58e-06	7.72784
SFR1	0.402931	6.35242	5.64823	7.29e-08	2.62e-06	7.70776
MILR1	-0.268366	7.46726	-5.646	7.37e-08	2.64e-06	7.69737
CITED2	0.288807	9.94601	5.60408	9.02e-08	3.14e-06	7.50319
FRZB	-0.557762	10.9735	-5.60342	9.05e-08	3.14e-06	7.50016
NCKAP1L	-0.30103	8.1296	-5.59637	9.36e-08	3.24e-06	7.46761
GUCY1A1	-0.321845	8.39862	-5.57635	1.03e-07	3.51e-06	7.37529
BCAT2	0.291516	8.73222	5.57523	1.04e-07	3.52e-06	7.37013
PLAC8	0.650083	9.43968	5.56624	1.08e-07	3.67e-06	7.32872
SLC35F2	0.318001	9.04349	5.56017	1.11e-07	3.76e-06	7.30083
FILIP1	-0.279182	6.72583	-5.55614	1.14e-07	3.81e-06	7.28232
PFKP	0.336454	7.46011	5.55489	1.14e-07	3.83e-06	7.27655
UPK1B	0.712401	8.67151	5.53969	1.23e-07	4.06e-06	7.20679
INSIG1	0.365827	10.4425	5.53513	1.26e-07	4.12e-06	7.18589
FOSL2	0.288101	9.14868	5.52972	1.29e-07	4.21e-06	7.1611
SLC26A2	-0.323622	10.2486	-5.52406	1.32e-07	4.31e-06	7.13521
IDO1	-0.392918	9.68532	-5.51474	1.38e-07	4.47e-06	7.09258
MIR218-1	-0.275282	6.07666	-5.51041	1.41e-07	4.54e-06	7.07279
OR51B5	-0.415401	5.89538	-5.49238	1.54e-07	4.88e-06	6.99049
OR51B4	-0.382076	6.0793	-5.48845	1.57e-07	4.96e-06	6.97259
HMOX1	0.273434	9.42651	5.48766	1.58e-07	4.96e-06	6.96899
SCD	0.436734	7.74624	5.48754	1.58e-07	4.96e-06	6.96842
ENPP2	-0.297198	10.692	-5.47287	1.69e-07	5.28e-06	6.90168
CLDN1	-0.653315	10.7637	-5.46194	1.78e-07	5.54e-06	6.85197
OTUB2	-0.354906	8.27239	-5.45943	1.8e-07	5.6e-06	6.84057
MAP7D2	-0.26748	7.39676	-5.41369	2.24e-07	6.75e-06	6.63347
NLRP2	0.424008	8.63606	5.41006	2.27e-07	6.85e-06	6.61709
UBASH3B	0.266066	8.63989	5.38485	2.56e-07	7.57e-06	6.50353
IL1R2	0.582721	8.30524	5.37828	2.64e-07	7.75e-06	6.47398
SRPX	-0.370752	8.82248	-5.36046	2.87e-07	8.31e-06	6.39402
LRRTM2	-0.28228	7.10464	-5.35234	2.98e-07	8.6e-06	6.35763
SLC4A4	-0.334217	7.31145	-5.33104	3.3e-07	9.33e-06	6.26233
ABCA12	0.44996	7.4749	5.32002	3.47e-07	9.78e-06	6.21315
TSPAN7	-0.346718	7.86356	-5.31747	3.51e-07	9.88e-06	6.20178
PTPRD	-0.28336	7.88924	-5.30822	3.67e-07	1.03e-05	6.16052
NPL	-0.270309	8.32111	-5.30179	3.78e-07	1.06e-05	6.13191
CCND2	-0.314523	9.77479	-5.28339	4.12e-07	1.14e-05	6.05011
WNT2	-0.444708	8.52965	-5.27855	4.21e-07	1.16e-05	6.02864
NEDD4L	-0.279158	8.93497	-5.2643	4.5e-07	1.23e-05	5.96552
AFF3	-0.295816	7.65618	-5.25843	4.62e-07	1.24e-05	5.93951
MACC1	0.36079	6.80769	5.25344	4.73e-07	1.27e-05	5.91745
PCOLCE	-0.30985	8.36284	-5.24436	4.93e-07	1.32e-05	5.87733
GPER1	0.276203	7.8984	5.2337	5.18e-07	1.38e-05	5.83029
CX3CR1	-0.44537	6.57885	-5.2318	5.23e-07	1.39e-05	5.82188
ISM1	-0.281726	9.28494	-5.22736	5.33e-07	1.41e-05	5.80234
IFI44L	0.382446	8.53153	5.22498	5.39e-07	1.42e-05	5.79185
ASB2	-0.392282	7.2031	-5.20856	5.82e-07	1.52e-05	5.7196
ANKRD20A5P	-0.267205	7.63074	-5.20475	5.92e-07	1.54e-05	5.70287
GPR32P1	0.486459	5.04586	5.18482	6.49e-07	1.66e-05	5.61542
CHN1	-0.313095	9.06578	-5.16405	7.13e-07	1.81e-05	5.52453
GALNT11	-0.387283	9.14619	-5.15867	7.31e-07	1.84e-05	5.50104
KITLG	-0.315667	6.50986	-5.15824	7.33e-07	1.84e-05	5.49919
TMEM176A	-0.266723	8.36227	-5.13755	8.05e-07	1.99e-05	5.40898
SDC3	0.291714	8.61941	5.12247	8.63e-07	2.1e-05	5.34341
MRC1	-0.303389	9.39492	-5.11779	8.81e-07	2.14e-05	5.32312
FLRT3	-0.319047	6.20972	-5.11508	8.92e-07	2.17e-05	5.31132
FMO1	-0.276209	4.86043	-5.10802	9.21e-07	2.23e-05	5.28071
BIN2	0.386451	8.68008	5.09139	9.93e-07	2.38e-05	5.20872
OXGR1	0.400564	6.65203	5.07785	1.06e-06	2.51e-05	5.15021
LAIR2	0.30561	8.38279	5.07511	1.07e-06	2.53e-05	5.1384
LGALS13	-0.322397	10.662	-5.06439	1.12e-06	2.64e-05	5.09214
LRRC39	-0.394477	5.99616	-5.06387	1.13e-06	2.64e-05	5.0899
ITGB6	0.338903	7.87763	5.05662	1.16e-06	2.72e-05	5.05872
S100A12	-0.626243	7.07153	-5.05436	1.17e-06	2.74e-05	5.04896
XKRX	-0.350025	8.34126	-5.05105	1.19e-06	2.77e-05	5.03474
PROM1	-0.297939	8.58028	-5.04548	1.22e-06	2.83e-05	5.0108
VSNL1	-0.429951	7.52344	-5.03767	1.27e-06	2.91e-05	4.97724
FAM107B	0.270017	9.89493	5.01151	1.42e-06	3.21e-05	4.86518
ASPA	-0.29256	4.63911	-5.00759	1.45e-06	3.25e-05	4.84842
TMPRSS3	-0.351032	6.85366	-5.00754	1.45e-06	3.25e-05	4.84822
GABRB1	-0.585926	6.42513	-4.96142	1.78e-06	3.89e-05	4.65179
GABRA3	-0.359291	7.41812	-4.93956	1.96e-06	4.23e-05	4.55911
DSCR4	0.276863	7.86213	4.93225	2.03e-06	4.35e-05	4.52824
CHI3L2	0.407732	6.61909	4.90339	2.31e-06	4.84e-05	4.40649
SCN11A	-0.303124	6.38555	-4.89259	2.42e-06	5.04e-05	4.36106
LRCH2	-0.272707	6.37506	-4.89242	2.42e-06	5.04e-05	4.36036
RASL11B	-0.281068	8.41465	-4.87522	2.61e-06	5.4e-05	4.28818
ZNF175	0.372162	8.48798	4.8729	2.64e-06	5.44e-05	4.27847
TCF21	-0.300193	9.29762	-4.8672	2.7e-06	5.56e-05	4.2546
HIGD1B	-0.350984	9.39728	-4.8508	2.91e-06	5.93e-05	4.18605
MS4A4A	-0.285423	9.84319	-4.84538	2.98e-06	6.05e-05	4.16341
AGPAT5	-0.42555	9.29595	-4.80371	3.57e-06	7.02e-05	3.99011
CA8	-0.304457	7.07836	-4.80209	3.6e-06	7.06e-05	3.9834
FABP4	0.558439	10.2421	4.79839	3.66e-06	7.15e-05	3.96806
GNA14	-0.274077	6.75426	-4.77228	4.1e-06	7.87e-05	3.86015
SRPX2	-0.282982	8.60651	-4.76862	4.16e-06	7.98e-05	3.84505
MT1F	0.276519	8.87942	4.76851	4.16e-06	7.98e-05	3.84459
RFX6	-0.3707	5.55229	-4.75828	4.35e-06	8.31e-05	3.80246
TNFSF10	0.265216	11.3129	4.75146	4.48e-06	8.49e-05	3.77439
CALHM5	-0.33523	8.34417	-4.72571	5.01e-06	9.25e-05	3.66872
FAR2	-0.276472	10.3113	-4.72509	5.02e-06	9.27e-05	3.6662
VWA5A	-0.303134	9.35038	-4.70326	5.52e-06	0.000100459	3.57695
NOTUM	0.453382	10.0075	4.70199	5.55e-06	0.000100908	3.5718
KEL	0.31274	7.51083	4.7006	5.58e-06	0.000101289	3.56613
ZNF841	0.286268	8.51002	4.69604	5.69e-06	0.000102829	3.5475
SLC22A3	-0.317418	8.2796	-4.68865	5.88e-06	0.000105532	3.51743
SLC27A2	-0.438805	9.35488	-4.68508	5.97e-06	0.000106348	3.5029
DERL3	0.34714	8.74253	4.68292	6.02e-06	0.000107214	3.4941
CP	0.795474	6.8905	4.67868	6.13e-06	0.000108588	3.47686
TUBA4A	0.278206	8.77664	4.66497	6.5e-06	0.00011429	3.4212
IFIT1	0.308361	7.89834	4.65893	6.67e-06	0.000116957	3.39673
ARSI	-0.305117	8.10084	-4.64575	7.06e-06	0.000122461	3.34339
LINC02291	-0.463211	10.3251	-4.64098	7.21e-06	0.000124748	3.3241
VNN2	-0.45443	7.44778	-4.61159	8.16e-06	0.000139807	3.20567
GABRA4	-0.3553	7.06826	-4.58484	9.14e-06	0.000154047	3.09837
IGSF6	-0.31701	8.74766	-4.58002	9.33e-06	0.000156798	3.07906
MIR223	-0.270339	6.51543	-4.53117	1.15e-05	0.0001882	2.88449
ADAMTS3	-0.38404	8.11703	-4.50962	1.25e-05	0.000202419	2.79919
PATJ	0.30716	7.53582	4.50656	1.27e-05	0.000204846	2.7871
NRCAM	-0.311734	9.04652	-4.50347	1.29e-05	0.00020698	2.77487
COL1A2	-0.265774	9.65607	-4.50158	1.3e-05	0.000208081	2.76743
CCDC3	-0.278825	8.09191	-4.48194	1.41e-05	0.000222591	2.69006
ODAPH	0.381224	7.47843	4.47536	1.45e-05	0.000227618	2.66418
LTF	0.488369	7.57238	4.45215	1.59e-05	0.000246696	2.57318
RARRES1	0.407896	7.24923	4.4256	1.78e-05	0.000269743	2.46953
PTPRR	0.295955	6.21995	4.3803	2.14e-05	0.000315017	2.29376
EPHA3	-0.27846	8.34805	-4.3543	2.38e-05	0.000344643	2.19356
DPYD	-0.331877	8.51802	-4.34955	2.43e-05	0.000350038	2.17528
SLC25A30	0.29178	6.87041	4.34827	2.44e-05	0.000351325	2.17037
HAPLN1	-0.511442	9.41885	-4.34287	2.49e-05	0.00035776	2.14965
ADGRL3	-0.45016	8.9851	-4.33942	2.53e-05	0.000361996	2.13639
SCN7A	-0.316921	7.10141	-4.32917	2.64e-05	0.000374258	2.09711
CD180	-0.2945	7.1986	-4.29653	3.01e-05	0.000420186	1.97252
SPON2	0.304421	7.59738	4.28854	3.11e-05	0.000430413	1.94214
NCF2	-0.275584	8.34957	-4.27303	3.31e-05	0.000454159	1.88326
PLTP	-0.282832	10.9905	-4.26708	3.39e-05	0.000463459	1.86073
VEGFA	0.355346	8.11947	4.26415	3.43e-05	0.000467921	1.84966
FGF7	-0.404589	6.08187	-4.24261	3.74e-05	0.000502473	1.76833
ABCA6	-0.367466	6.41179	-4.21166	4.23e-05	0.00055936	1.65205
COLEC10	-0.341669	7.16266	-4.20943	4.27e-05	0.000563168	1.64368
CLDN10	0.324727	5.86365	4.19753	4.48e-05	0.000587154	1.59918
DDIT4	0.273414	7.47812	4.18784	4.65e-05	0.000605534	1.563
PDCD1LG2	0.342951	8.71048	4.17084	4.97e-05	0.000642792	1.49973
MXRA5	-0.343783	8.03377	-4.15805	5.23e-05	0.000671498	1.45222
CXCL14	-0.42676	10.0625	-4.14755	5.45e-05	0.00069513	1.41333
VSIG4	-0.267057	10.09	-4.11013	6.32e-05	0.000785411	1.27537
NDRG2	0.302272	9.46649	4.0956	6.69e-05	0.000822612	1.22205
GPR155	-0.315309	7.58034	-4.08774	6.89e-05	0.000842846	1.19328
IL2RB	0.370582	8.75936	4.08239	7.04e-05	0.000853939	1.17374
CDH13	-0.274207	7.842	-4.04945	8e-05	0.000951	1.05379
RPS6KA6	-0.314693	7.83454	-4.00934	9.34e-05	0.00107705	0.908772
SNAI2	-0.278611	9.47523	-3.97202	0.00010773	0.00121429	0.774909
LGR5	-0.27048	10.3327	-3.97116	0.000108084	0.00121682	0.771834
LINC02880	0.276998	6.94117	3.94239	0.000120597	0.00132438	0.669355
STAT4	-0.393859	7.1221	-3.92825	0.000127241	0.00138281	0.619204
MUC1	0.545297	8.22862	3.89503	0.000144246	0.00153478	0.501988
LIPK	0.317661	3.85377	3.88651	0.000148943	0.00157655	0.472058
VNN1	-0.297197	7.00454	-3.86964	0.00015868	0.00164916	0.41293
AOC1	0.330578	11.1817	3.8489	0.000171476	0.00175213	0.340549
ZNF860	0.279862	7.27686	3.84648	0.000173028	0.0017632	0.332144
CXCL8	0.471435	7.37748	3.79152	0.000212178	0.00208202	0.141985
CLC	0.410588	7.6156	3.77527	0.000225275	0.0021787	0.0861973
CRCT1	-0.368479	7.46221	-3.76986	0.000229799	0.00221285	0.0676839
CPS1	-0.519976	7.8873	-3.72064	0.000275137	0.00255829	-0.0998498
SERPINI1	-0.400445	7.59403	-3.71131	0.000284643	0.00263106	-0.131427
SBSPON	-0.293208	7.94929	-3.69787	0.000298864	0.00273428	-0.176733
SERPINB10	-0.298298	6.45526	-3.63414	0.00037598	0.00330473	-0.389822
CYP24A1	-0.283925	6.35821	-3.61071	0.000408792	0.00351427	-0.467391
TARP	-0.572021	6.33816	-3.60483	0.000417436	0.00356737	-0.486779
APOL4	0.289899	7.54766	3.54104	0.000523006	0.00427895	-0.695479
ZNF114	0.340844	6.85673	3.51868	0.000565614	0.00455812	-0.767875
ZNF300P1	0.271635	4.5112	3.51296	0.00057702	0.00462427	-0.786321
XDH	-0.274228	7.18449	-3.49201	0.000620708	0.00487122	-0.853725
CBR1	0.267466	8.71868	3.48693	0.000631746	0.00492432	-0.869997
POF1B	-0.320618	6.64909	-3.48602	0.000633754	0.00493041	-0.872927
ABCB1	-0.315826	9.35409	-3.46531	0.000680865	0.00521848	-0.939087
TVP23A	0.284325	6.3922	3.46152	0.000689829	0.00526572	-0.951151
ADAMDEC1	0.323986	6.15186	3.40154	0.000847455	0.00617797	-1.14075
FGG	0.373169	4.47987	3.36996	0.000943399	0.00669821	-1.2394
CRISPLD1	-0.328117	6.86068	-3.36705	0.000952733	0.00674664	-1.24845
CCL2	-0.302262	9.35939	-3.36171	0.000970112	0.00684393	-1.26506
S100A8	-0.419703	9.19255	-3.29513	0.00121282	0.00819342	-1.47001
LOC646029	0.659489	8.67555	3.28903	0.00123769	0.00832252	-1.48861
SYNPR	-0.32962	5.32366	-3.00479	0.00308838	0.0168499	-2.32165
IGFBP1	0.534916	10.303	2.90047	0.00425361	0.021343	-2.61062
PRL	0.507179	7.33722	2.85932	0.00481481	0.0233884	-2.72206
RORB	0.290805	6.93841	2.81434	0.00550516	0.025779	-2.84226
PDGFD	-0.281574	7.59982	-2.77753	0.00613581	0.0280705	-2.93932
SLC6A15	-0.271854	6.96448	-2.7775	0.00613636	0.0280705	-2.9394
OR9A2	0.36112	7.91617	2.65911	0.00863571	0.036233	-3.24375
ATP2C2	0.313956	7.35704	2.64663	0.00894669	0.0372386	-3.27513
MMP1	-0.456096	7.52328	-2.57292	0.0109981	0.043168	-3.45771
CHRDL1	0.405138	8.17275	2.56129	0.0113575	0.0440544	-3.48607
PAEP	0.312694	8.39927	2.55906	0.0114279	0.0442363	-3.49152
EPYC	0.467564	7.0098	2.50627	0.0132058	0.0493865	-3.6187

## Sheet: S2
TABLE S2: Oxidative stress-related genes from the GO database
Gene symble
NOS3
NOS2
NOS1
CPT2
SOD1
CAT
TNF
NFE2L2
HMOX1
TP53
RYR2
SOD2
OXSR1
AIFM1
GFM1
MAPK14
GSR
FARS2
ELAC2
CARS2
NARS2
OSGIN1
MAPK8
MPO
XDH
AARS2
OSER1
MAPK1
TXN
MTO1
IL6
OSGIN2
EARS2
OLR1
TUFM
PARK7
VARS2
G6PD
TSFM
IL1B
PNPT1
SIRT1
CASQ2
CYCS
MTFMT
CASP3
TXN2
PON1
POLR1C
NQO1
GPX1
APP
PTGS2
CXCL8
ALB
HSPA5
CALM1
CRP
NOS1AP
MAP3K5
SLC6A4
CYBA
MRPL44
CRH
INS
JUN
GSTM1
FOXO3
ACADVL
HADHA
OGG1
GTPBP3
MTRFR
GFM2
G3BP1
HADHB
PARP1
DDIT3
ATF4
GSTP1
RYR1
FOXO1
XBP1
AKT1
PRDX2
ADPRS
KEAP1
HSF1
HSPB1
HSP90AA1
IFNG
EIF2AK3
EDN1
ACADM
ABL1
MSRA
HSPA4
CYP2D6
CYBB
BCL2
TARS2
TRDN
PRDX5
PRKN
CYP3A4
MIPEP
MAPK10
CPT1A
GAPDH
EIF2S1
BDNF
NFS1
VEGFA
CCL2
FMO3
CYP1A2
NDUFS4
APEX1
ATP5F1A
SNCA
HIF1A
STIP1
HSPA1A
TGFB1
FASTKD2
ACE
NR3C1
BAX
QRSL1
MAOA
CYP1A1
NFKB1
CP
ESR1
ACADS
FOS
VWF
CAV1
GSTT1
HBG2
PRDX6
MAPK9
SOD3
POMC
MRPS34
KNG1
HSD17B4
NUDT1
NPY
PLA2G7
SELENON
G3BP2
CYP2E1
MRPS22
TRMT10C
IL10
VARS1
SDHA
MRPL12
PPARG
PRKCD
APOE
ICAM1
CALM3
TLR4
SERP1
CAV3
C1QBP
PRDX3
ATF6
PPARGC1A
ATM
SHC1
CREB1
CRHR1
MAOB
TRIT1
ACOX1
PRDX1
MAPK3
SCN5A
TRPM2
CLU
MRPS2
SQSTM1
OXR1
FXN
KCNJ5
ERN1
VCAM1
PTCD3
COX5A
ADIPOQ
HSPA8
PINK1
ACAD9
UCP2
EHHADH
MTOR
GPX3
SDHB
PRKAA1
TRMT5
ADRB2
OXT
ALDH2
SLC25A20
ACADL
CACNA1C
HMGB1
AGT
MRPS16
IL1A
PRKAA2
EIF2AK2
BRCA2
GATB
P4HB
APOA1
HBB
GATC
PDE5A
TXNIP
HADH
SNTA1
ABCD1
ETFDH
AGTR1
CD36
LYRM4
NOX4
LEP
MSRB2
EIF2AK1
SDHD
LMNA
MAP2K4
NR3C2
TIMM22
NDUFS8
GCH1
CDKN1A
KCNH2
SRC
GPX7
CASP9
PPARA
STAT3
PTGS1
BLVRB
NOX1
COMT
SP1
CYP1B1
SERPINE1
CYP2C9
MICOS13
MB
MDM2
CYP2C19
MSRB1
FMO1
SELE
MAP2K6
RHOA
MRPL3
ETFA
SELP
MAPKAPK2
KCNE1
ALOX5
CALM2
SFXN4
PON2
ATF2
PRDX4
TXNRD1
MMP2
GLRX
KCNQ1
MAPK11
MRPS7
CYGB
POR
MT-CO1
NCF2
EPO
CS
PIK3CG
ANK2
MRPS25
AGER
POLG
HMOX2
VCP
STK25
UCP3
CHAT
DYNLL1
BRCA1
PTGIS
FKBP5
TPO
HTR2A
ATP2A2
MAPT
PSEN1
OXTR
MRPS28
SGCB
FAS
POLRMT
MRPS23
DDAH2
GPX4
EPHX1
VHL
NOSTRIN
GCLC
ADCYAP1
IGF1
HERPUD1
TF
MAP2K3
GGT1
MRPS14
EME2
PRKCB
MTHFR
SIRT3
CDKN2A
REN
SESN2
SLC25A4
MMP9
ATF3
SUOX
SIRT2
KDR
ASL
SLC2A1
EPRS1
TARDBP
RPS6KA5
NDUFS2
NFE2L1
ANXA5
JAK2
SRXN1
UQCRFS1
ARG1
CALCA
NPPA
TERT
ETFB
NOSIP
TIA1
KRIT1
LOC110806262
LONP1
MT-CYB
TTN
ARG2
CYP2B6
ADH5
RAC1
C2orf69
MAP2K7
BCL2L1
PCNA
EGFR
GSTA1
IL13
NGB
HP
EIF4E
GHRL
NDUFS1
VIP
GLRX2
CRYAB
PTEN
PIK3CA
CEBPB
PRKD1
HTRA2
HYOU1
HSD17B10
HSPD1
PPP1R15A
EGF
NCF1
MAPK13
NPPB
DUSP1
EDNRA
BCKDHB
CALR
CASP8
GCLM
MAP2K1
THBD
PRKCZ
MUTYH
IL18
AKR1A1
GSS
CYP11B2
EP300
PRL
PTK2B
OGDH
H6PD
ALDH3A2
DRD2
HSP90B1
TLR2
NDUFV1
FMO2
TH
PRKCA
MGST1
GJA1
TYR
PRKG1
PGD
MT-ND1
NFKBIA
BMP6
TECRL
SLC6A3
ASS1
HTR1A
NTHL1
PRODH
MAPKAPK3
SMPD1
PRKAB1
CFTR
HFE
CNR1
TXNRD2
SDHC
UCP1
HSPA1B
CHUK
PRORP
SCARA3
BCL2L11
HSPA9
AKR1B1
DLD
DDAH1
NOTCH3
CRHR2
TNFRSF1A
FDXR
NDUFB9
SIRT6
FN1
NDUFA6
ERCC8
EGR1
CRAT
ACP1
CYC1
STK4
ADM
GSK3B
GLO1
EEF1A1
S100A8
MYH7
ATR
NLRP3
BMP2
PTPN1
CBS
UGT1A1
FMO4
CDK2
AKAP9
ATP13A2
LPO
LRRK2
LDHA
APOB
THBS1
MAPK12
SCP2
INSR
ISCU
SETD2
NRF1
SCN4B
GCDH
ERO1A
RPS27A
ACTA1
KCNE2
BAK1
ALDH1A1
LOC110973015
IL2
HRAS
ALOX12
DAXX
NOD2
TPH1
CTSB
CDKN3
PNKD
AOC3
MYC
AR
MMUT
CTNNB1
NEIL1
STAT1
SST
NOL3
BCS1L
CYP3A5
STUB1
CYP2A6
WARS2
ALDH9A1
CYP2C8
GAD2
NDUFS7
GLUD1
PDHA1
MIEF2
FAM120A
GSTM3
F5
PRNP
MTR
PPARD
SGK1
ACO2
TIMP1
NDUFS3
SLC22A5
ZFAND1
TRPA1
IL17A
CYP19A1
IL1RN
SESN1
COX4I1
NDUFV2
LOC111365141
PTK2
PAH
AHSP
MT-CO3
CCND1
CYP4F2
CLEC4A
ABCC1
HSP90AB1
MDH2
GUCY1A1
SYK
IKBKB
BCHE
PLG
IDH1
MIF
MICB
MSRB3
ALOX15
CYP27A1
PLA2G6
TRPV1
ELANE
CDK5
RAD51
XRCC1
ELAVL1
ALAD
COL4A1
SERPINA1
CCL3
DECR1
MIR21
NDUFS6
LOX
CYP24A1
PLAT
PPIA
MT-ATP6
NDUFB10
MMP1
AKR1C1
MT-ND3
TRAF2
TMEM161A
FANCD2
CASP2
HBA1
DHCR24
ZFP36
GPT
PLA2G4A
ECHS1
FASLG
CDC42
IL4
RAC2
HAO1
ATP1A3
SMAD3
HCRT
KLF2
FAAH
GUCY1B1
NDUFA2
DSPP
PECAM1
ACAD11
GFER
GADD45A
UGT1A6
VDR
IRS1
PIEZO1
FMR1
C9orf72
BCL2A1
DDX3X
MT-CO2
EPX
RPS6KB1
ALDH3A1
PIK3R1
PTS
BAD
CASP1
AOX1
IGF2BP1
F2
SCN4A
CDKN1B
CYP11A1
S100A9
RELA
NDRG1
LCN2
CHEK1
DMD
CHCHD4
CREBBP
OMA1
TG
DUOX2
MAPKAP1
ACO1
GSTA4
CTSD
MMP3
CCL11
DNM2
LTF
AS3MT
APOH
NDUFC2
GLUL
CAPN2
CREB3
NOA1
IL1R1
IKBKG
ADRB1
HTT
MT-ND4
CACNA1S
GSTM2
RPS6KA4
CD40
TACR1
KLK3
NGF
CAMK2G
SDHAF1
ATP5F1E
MLYCD
DSP
CYP17A1
RARA
AGRN
CRYAA
EIF4EBP1
DUSP19
MT-TL1
ITGB1
TNFRSF1B
ALKBH1
GPX8
ITGB2
COX6B1
PDIA2
NTRK2
EIF2B5
SLC18A3
EIF2AK4
GDF15
ABCA1
MUC1
SCARB1
IDO1
ERCC6
EPHX2
CASP4
PPOX
ACHE
TRPV4
E2F1
F8
PLA2G2A
PXN
KCNMA1
F3
PLAU
TAC1
CCN2
GSTA2
MT-ND2
NPM1
GRIN2B
GRIA1
DNMT1
CYP2J2
ADH7
PRKCG
GPX2
DNM1L
MAPK8IP1
IGF1R
JUNB
SERPINF1
LIAS
LDLR
NDUFA9
GSTO1
MYH6
SLC4A1
PVALB
HDAC2
AHR
ITPR1
FLT1
TRAF6
ACOX2
APAF1
CYP4A11
SLC17A5
RETN
EIF4G1
ITGAM
COL2A1
KRAS
PPIF
CDK4
PML
CASP7
PDLIM4
NDUFA8
BDKRB2
NOTCH1
NAMPT
CPT1B
ASPH
SLC8A1
CUL3
ATP5MK
FOXO4
TP53INP1
VDAC1
CXCL1
SNAP25
DBH
TREM2
PTH
RAF1
MANF
DYRK3
RXRA
SLC1A3
ALKBH2
MAP2K2
GLA
RPA1
ACTB
S100B
SCO2
MAP3K7
YARS2
NR2C2
EPHA3
RB1
MAP3K1
FGF2
GRB2
ABCB1
NDUFA1
HMGCR
TFRC
CHCHD10
CD40LG
CIRBP
STK24
ODC1
OPRM1
NDUFA10
CAPN3
ELN
KCNJ2
DAPK1
PTPN11
MT-ND5
MSR1
FTO
COA8
CYP3A7
TJP1
ATXN2L
ADCY5
RCAN1
PDIA3
BACH1
UBC
ENDOG
XIAP
AMBP
GUCY1A2
MBL2
CCL5
BACE1
DNAH8
AKR1C3
QDPR
PTPN3
HDAC1
TNFSF10
PLCG1
VIM
BAG3
FGF1
CPOX
MFN2
CYB5R3
MIR34A
ACAA1
PC
HMGCL
GFAP
TYMP
UCN
MCL1
UCN2
ACE2
CSF1
HRH2
RPTOR
SLC2A4
PRKDC
HSPA13
SCD
PRKCQ
CXCR4
PARG
OPA1
LTA
SIGMAR1
NR1H2
IL3
SMAD2
NDUFB8
ADAMTS13
FYN
CYB5A
CREB3L1
PRKD2
UQCRQ
MIR126
IRF1
ROCK1
SLC7A1
FBXL4
PPIG
GBA1
VASP
RNASE3
FH
PSIP1
RET
DLG4

## Sheet: S3
TABLE S3: GO functional enrichment analysis of the OS-DEGs
;	ID	Description	Generatio	Bgratio	pvalue	p.adjust	qvalue	geneID	Count
BP	GO:0006979	response to oxidative stress	11/43	451/18670	4.14856e-09	8.92104e-06	4.92974e-06	CYBB/DUSP1/GCLM/GPX3/HMOX1/LDHA/NCF2/MAPK8/SOD1/TXNRD1/ERO1A	11
BP	GO:0050900	leukocyte migration	11/43	499/18670	1.18264e-08	8.92104e-06	4.92974e-06	DUSP1/FLT1/HMOX1/CXCL8/LEP/MMP1/PIK3R1/S100A8/CCL2/SELE/VEGFA	11
BP	GO:0032496	response to lipopolysaccharide	9/43	330/18670	5.01932e-08	2.83968e-05	1.5692e-05	SCARB1/FMO1/CXCL8/IDO1/LTF/MAPK8/S100A8/CCL2/SELE	9
BP	GO:0002237	response to molecule of bacterial origin	9/43	343/18670	6.98445e-08	3.16116e-05	1.74685e-05	SCARB1/FMO1/CXCL8/IDO1/LTF/MAPK8/S100A8/CCL2/SELE	9
BP	GO:0050673	epithelial cell proliferation	9/43	434/18670	5.10463e-07	0.000144397	7.97935e-05	SCARB1/FLT1/HMOX1/IGF1/LEP/PRL/CCL2/VEGFA/XDH	9
BP	GO:0031667	response to nutrient levels	9/43	499/18670	1.62639e-06	0.000195083	0.000107802	CYBB/CYP24A1/GCLM/HMOX1/LDHA/LEP/MAPK8/PRL/SOD1	9
BP	GO:0001935	endothelial cell proliferation	8/43	191/18670	1.10589e-08	8.92104e-06	4.92974e-06	SCARB1/FLT1/HMOX1/LEP/PRL/CCL2/VEGFA/XDH	8
BP	GO:0034599	cellular response to oxidative stress	8/43	302/18670	3.78856e-07	0.000122479	6.76813e-05	CYBB/GPX3/HMOX1/NCF2/MAPK8/SOD1/TXNRD1/ERO1A	8
BP	GO:0046677	response to antibiotic	8/43	327/18670	6.91302e-07	0.00015018	8.29892e-05	CRH/CYBB/DUSP1/HMOX1/LDHA/LEP/S100A8/SOD1	8
BP	GO:0007159	leukocyte cell-cell adhesion	8/43	337/18670	8.67236e-07	0.000163546	9.03752e-05	IGF1/IDO1/LEP/PIK3R1/S100A8/CCL2/SELE/PDE5A	8
BP	GO:0001101	response to acid chemical	8/43	343/18670	9.90162e-07	0.000172364	9.5248e-05	CYBB/DUSP1/EPHA3/GCLM/LEP/NTRK2/SCD/VEGFA	8
BP	GO:0001666	response to hypoxia	8/43	359/18670	1.3932e-06	0.000195083	0.000107802	BACH1/CYBB/HMOX1/LDHA/LEP/VEGFA/NDRG1/ERO1A	8
BP	GO:0010038	response to metal ion	8/43	364/18670	1.54485e-06	0.000195083	0.000107802	CALM1/CYBB/DUSP1/HMOX1/MAPK8/S100A8/SOD1/NDRG1	8
BP	GO:0036293	response to decreased oxygen levels	8/43	370/18670	1.74521e-06	0.000197471	0.000109122	BACH1/CYBB/HMOX1/LDHA/LEP/VEGFA/NDRG1/ERO1A	8
BP	GO:0050678	regulation of epithelial cell proliferation	8/43	378/18670	2.04655e-06	0.00022054	0.00012187	FLT1/HMOX1/IGF1/LEP/PRL/CCL2/VEGFA/XDH	8
BP	GO:0070482	response to oxygen levels	8/43	394/18670	2.78403e-06	0.00025201	0.00013926	BACH1/CYBB/HMOX1/LDHA/LEP/VEGFA/NDRG1/ERO1A	8
BP	GO:2001233	regulation of apoptotic signaling pathway	8/43	406/18670	3.47578e-06	0.000302526	0.000167175	GCLM/HMOX1/IGF1/MUC1/MAPK8/S100A8/SOD1/TNFSF10	8
BP	GO:1901342	regulation of vasculature development	8/43	422/18670	4.62144e-06	0.000372079	0.00020561	CYBB/FLT1/HMOX1/CXCL8/LEP/PRL/VEGFA/XDH	8
BP	GO:0019932	second-messenger-mediated signaling	8/43	439/18670	6.17547e-06	0.000465836	0.000257419	CALM1/CRH/GUCY1A1/IGF1/CXCL8/SELE/VEGFA/PDE5A	8
BP	GO:0003012	muscle system process	8/43	465/18670	9.39914e-06	0.000549754	0.000303792	CALM1/DSP/GUCY1A1/HMOX1/IGF1/LEP/SOD1/PDE5A	8
BP	GO:0001936	regulation of endothelial cell proliferation	7/43	176/18670	1.42097e-07	5.35941e-05	2.96159e-05	FLT1/HMOX1/LEP/PRL/CCL2/VEGFA/XDH	7
BP	GO:0007584	response to nutrient	7/43	219/18670	6.2495e-07	0.00015018	8.29892e-05	CYBB/CYP24A1/GCLM/HMOX1/LDHA/LEP/SOD1	7
BP	GO:0050863	regulation of T cell activation	7/43	314/18670	6.8236e-06	0.000482557	0.000266659	IGF1/IDO1/LEP/PIK3R1/CCL2/SOD1/PDE5A	7
BP	GO:0051188	cofactor biosynthetic process	7/43	326/18670	8.71479e-06	0.000547822	0.000302724	CYBB/GCLM/IGF1/IDO1/LDHA/SCD/SOD1	7
BP	GO:0071902	positive regulation of protein serine/threonine kinase activity	7/43	334/18670	1.02031e-05	0.000549754	0.000303792	CALM1/FLT1/IGF1/LTF/SOD1/VEGFA/PDE5A	7
BP	GO:0045765	regulation of angiogenesis	7/43	383/18670	2.46746e-05	0.000979623	0.000541336	CYBB/FLT1/HMOX1/CXCL8/LEP/PRL/VEGFA	7
BP	GO:0022407	regulation of cell-cell adhesion	7/43	403/18670	3.41515e-05	0.0011193	0.000618524	IGF1/IDO1/LEP/PIK3R1/CCL2/VEGFA/PDE5A	7
BP	GO:0019216	regulation of lipid metabolic process	7/43	410/18670	3.81047e-05	0.00119765	0.000661818	SCARB1/FLT1/LEP/PIK3R1/SCD/SOD1/TXNRD1	7
BP	GO:0002683	negative regulation of immune system process	7/43	463/18670	8.2024e-05	0.00200943	0.0011104	DUSP1/HMOX1/IDO1/LTF/PIK3R1/CCL2/PDE5A	7
BP	GO:0042110	T cell activation	7/43	464/18670	8.31386e-05	0.00200943	0.0011104	IGF1/IDO1/LEP/PIK3R1/CCL2/SOD1/PDE5A	7
BP	GO:0051249	regulation of lymphocyte activation	7/43	485/18670	0.00010957	0.00245501	0.00135663	IGF1/IDO1/LEP/PIK3R1/CCL2/SOD1/PDE5A	7
BP	GO:0003018	vascular process in circulatory system	6/43	173/18670	2.66271e-06	0.000251609	0.000139038	GCLM/GUCY1A1/HMOX1/LEP/SOD1/VEGFA	6
BP	GO:0071456	cellular response to hypoxia	6/43	207/18670	7.48202e-06	0.000513085	0.000283529	BACH1/CYBB/HMOX1/VEGFA/NDRG1/ERO1A	6
BP	GO:0071229	cellular response to acid chemical	6/43	209/18670	7.90499e-06	0.000525251	0.000290252	CYBB/EPHA3/GCLM/LEP/NTRK2/VEGFA	6
BP	GO:0097529	myeloid leukocyte migration	6/43	210/18670	8.12363e-06	0.000525251	0.000290252	DUSP1/FLT1/CXCL8/S100A8/CCL2/VEGFA	6
BP	GO:0036294	cellular response to decreased oxygen levels	6/43	217/18670	9.79559e-06	0.000549754	0.000303792	BACH1/CYBB/HMOX1/VEGFA/NDRG1/ERO1A	6
BP	GO:0030595	leukocyte chemotaxis	6/43	224/18670	1.17364e-05	0.000603622	0.00033356	DUSP1/FLT1/CXCL8/S100A8/CCL2/VEGFA	6
BP	GO:0071453	cellular response to oxygen levels	6/43	234/18670	1.50384e-05	0.000708998	0.00039179	BACH1/CYBB/HMOX1/VEGFA/NDRG1/ERO1A	6
BP	GO:0031669	cellular response to nutrient levels	6/43	237/18670	1.61635e-05	0.000746488	0.000412507	CYBB/CYP24A1/HMOX1/LEP/MAPK8/SOD1	6
BP	GO:0090257	regulation of muscle system process	6/43	259/18670	2.66641e-05	0.00104036	0.000574899	CALM1/DSP/GUCY1A1/IGF1/SOD1/PDE5A	6
BP	GO:0031668	cellular response to extracellular stimulus	6/43	268/18670	3.22946e-05	0.00109172	0.000603281	CYBB/CYP24A1/HMOX1/LEP/MAPK8/SOD1	6
BP	GO:0043491	protein kinase B signaling	6/43	269/18670	3.29751e-05	0.00109739	0.000606415	IGF1/LEP/NTRK2/PIK3R1/CCL2/XDH	6
BP	GO:0030100	regulation of endocytosis	6/43	281/18670	4.20798e-05	0.00125298	0.000692393	SCARB1/EPHA3/CCL2/SELE/SOD1/VEGFA	6
BP	GO:0072593	reactive oxygen species metabolic process	6/43	284/18670	4.4645e-05	0.00129528	0.000715765	CYBB/GPX3/LEP/NCF2/SOD1/XDH	6
BP	GO:0007162	negative regulation of cell adhesion	6/43	289/18670	4.91982e-05	0.00137451	0.000759551	DUSP1/IDO1/MUC1/PIK3R1/VEGFA/PDE5A	6
BP	GO:0097193	intrinsic apoptotic signaling pathway	6/43	289/18670	4.91982e-05	0.00137451	0.000759551	HMOX1/MUC1/PIK3R1/S100A8/SOD1/ERO1A	6
BP	GO:0060326	cell chemotaxis	6/43	304/18670	6.51361e-05	0.00169338	0.000935758	DUSP1/FLT1/CXCL8/S100A8/CCL2/VEGFA	6
BP	GO:1903037	regulation of leukocyte cell-cell adhesion	6/43	304/18670	6.51361e-05	0.00169338	0.000935758	IGF1/IDO1/LEP/PIK3R1/CCL2/PDE5A	6
BP	GO:0008202	steroid metabolic process	6/43	331/18670	0.000104069	0.00235854	0.00130332	SCARB1/CRH/CYP24A1/LEP/SCD/SOD1	6
BP	GO:0043405	regulation of MAP kinase activity	6/43	337/18670	0.000114826	0.00252284	0.00139411	DUSP1/FLT1/IGF1/SOD1/VEGFA/PDE5A	6
BP	GO:0071496	cellular response to external stimulus	6/43	339/18670	0.000118603	0.00255617	0.00141253	CYBB/CYP24A1/HMOX1/LEP/MAPK8/SOD1	6
BP	GO:0018108	peptidyl-tyrosine phosphorylation	6/43	363/18670	0.000172124	0.0033579	0.00185557	EPHA3/FLT1/IGF1/LEP/NTRK2/VEGFA	6
BP	GO:0006066	alcohol metabolic process	6/43	364/18670	0.000174711	0.003366	0.00186004	CALM1/SCARB1/IGF1/LEP/SCD/SOD1	6
BP	GO:0032102	negative regulation of response to external stimulus	6/43	365/18670	0.000177328	0.003366	0.00186004	DUSP1/IGF1/LEP/LTF/CCL2/SOD1	6
BP	GO:0018212	peptidyl-tyrosine modification	6/43	366/18670	0.000179976	0.003366	0.00186004	EPHA3/FLT1/IGF1/LEP/NTRK2/VEGFA	6
BP	GO:0006909	phagocytosis	6/43	369/18670	0.000188109	0.00340553	0.00188188	SCARB1/LEP/NCF2/PIK3R1/CCL2/SOD1	6
BP	GO:0048732	gland development	6/43	434/18670	0.000448433	0.00620926	0.00343122	CRH/HMOX1/PRL/SOD1/VEGFA/XDH	6
BP	GO:0001819	positive regulation of cytokine production	6/43	464/18670	0.000637695	0.00767608	0.00424178	CYBB/HMOX1/IDO1/LEP/PIK3R1/SOD1	6
BP	GO:0050727	regulation of inflammatory response	6/43	485/18670	0.000803533	0.00913767	0.00504945	IGF1/IDO1/LEP/S100A8/SELE/SOD1	6
BP	GO:0031670	cellular response to nutrient	5/43	74/18670	7.29998e-07	0.00015018	8.29892e-05	CYBB/CYP24A1/HMOX1/LEP/SOD1	5
BP	GO:0014068	positive regulation of phosphatidylinositol 3-kinase signaling	5/43	87/18670	1.6379e-06	0.000195083	0.000107802	FLT1/IGF1/LEP/NTRK2/PIK3R1	5
BP	GO:0048010	vascular endothelial growth factor receptor signaling pathway	5/43	96/18670	2.66841e-06	0.000251609	0.000139038	CYBB/FLT1/NCF2/PIK3R1/VEGFA	5
BP	GO:0046916	cellular transition metal ion homeostasis	5/43	108/18670	4.76814e-06	0.000372079	0.00020561	CP/HMOX1/LTF/S100A8/SOD1	5
BP	GO:0014066	regulation of phosphatidylinositol 3-kinase signaling	5/43	124/18670	9.37287e-06	0.000549754	0.000303792	FLT1/IGF1/LEP/NTRK2/PIK3R1	5
BP	GO:0045471	response to ethanol	5/43	125/18670	9.74685e-06	0.000549754	0.000303792	CRH/CYBB/LEP/S100A8/SOD1	5
BP	GO:0055076	transition metal ion homeostasis	5/43	131/18670	1.22427e-05	0.000615672	0.000340219	CP/HMOX1/LTF/S100A8/SOD1	5
BP	GO:0035296	regulation of tube diameter	5/43	143/18670	1.87155e-05	0.000814485	0.000450081	GCLM/GUCY1A1/HMOX1/LEP/SOD1	5
BP	GO:0050880	regulation of blood vessel size	5/43	143/18670	1.87155e-05	0.000814485	0.000450081	GCLM/GUCY1A1/HMOX1/LEP/SOD1	5
BP	GO:0097746	regulation of blood vessel diameter	5/43	143/18670	1.87155e-05	0.000814485	0.000450081	GCLM/GUCY1A1/HMOX1/LEP/SOD1	5
BP	GO:0035150	regulation of tube size	5/43	144/18670	1.93559e-05	0.000817873	0.000451954	GCLM/GUCY1A1/HMOX1/LEP/SOD1	5
BP	GO:0043524	negative regulation of neuron apoptotic process	5/43	147/18670	2.13798e-05	0.000879682	0.00048611	GCLM/HMOX1/NTRK2/CCL2/SOD1	5
BP	GO:0014065	phosphatidylinositol 3-kinase signaling	5/43	148/18670	2.20898e-05	0.000892667	0.000493285	FLT1/IGF1/LEP/NTRK2/PIK3R1	5
BP	GO:0032680	regulation of tumor necrosis factor production	5/43	160/18670	3.21281e-05	0.00109172	0.000603281	CYBB/IGF1/LEP/LTF/PIK3R1	5
BP	GO:0032640	tumor necrosis factor production	5/43	163/18670	3.51174e-05	0.0011193	0.000618524	CYBB/IGF1/LEP/LTF/PIK3R1	5
BP	GO:1903555	regulation of tumor necrosis factor superfamily cytokine production	5/43	163/18670	3.51174e-05	0.0011193	0.000618524	CYBB/IGF1/LEP/LTF/PIK3R1	5
BP	GO:0071706	tumor necrosis factor superfamily cytokine production	5/43	168/18670	4.05745e-05	0.00122427	0.000676527	CYBB/IGF1/LEP/LTF/PIK3R1	5
BP	GO:0006937	regulation of muscle contraction	5/43	171/18670	4.41508e-05	0.00129528	0.000715765	CALM1/DSP/GUCY1A1/SOD1/PDE5A	5
BP	GO:0048015	phosphatidylinositol-mediated signaling	5/43	181/18670	5.78642e-05	0.00157767	0.000871816	FLT1/IGF1/LEP/NTRK2/PIK3R1	5
BP	GO:0008217	regulation of blood pressure	5/43	182/18670	5.93979e-05	0.00160021	0.00088427	CRH/GUCY1A1/HMOX1/LEP/SOD1	5
BP	GO:0048017	inositol lipid-mediated signaling	5/43	184/18670	6.25595e-05	0.00166556	0.000920381	FLT1/IGF1/LEP/NTRK2/PIK3R1	5
BP	GO:0022900	electron transport chain	5/43	186/18670	6.58497e-05	0.00169338	0.000935758	CYBB/IDO1/NCF2/TXNRD1/XDH	5
BP	GO:0007565	female pregnancy	5/43	192/18670	7.65272e-05	0.00193754	0.00107068	CRH/IDO1/LEP/PRL/SOD1	5
BP	GO:0002685	regulation of leukocyte migration	5/43	196/18670	8.43552e-05	0.00200943	0.0011104	DUSP1/HMOX1/CXCL8/CCL2/VEGFA	5
BP	GO:0006694	steroid biosynthetic process	5/43	196/18670	8.43552e-05	0.00200943	0.0011104	SCARB1/CRH/LEP/SCD/SOD1	5
BP	GO:0034764	positive regulation of transmembrane transport	5/43	204/18670	0.000101852	0.00235196	0.00129968	CALM1/IGF1/ABCB1/PIK3R1/CCL2	5
BP	GO:0045766	positive regulation of angiogenesis	5/43	204/18670	0.000101852	0.00235196	0.00129968	CYBB/FLT1/HMOX1/CXCL8/VEGFA	5
BP	GO:0071222	cellular response to lipopolysaccharide	5/43	205/18670	0.000104222	0.00235854	0.00130332	SCARB1/CXCL8/LTF/MAPK8/CCL2	5
BP	GO:1901215	negative regulation of neuron death	5/43	208/18670	0.000111585	0.00247565	0.00136804	GCLM/HMOX1/NTRK2/CCL2/SOD1	5
BP	GO:0043523	regulation of neuron apoptotic process	5/43	210/18670	0.000116711	0.0025396	0.00140337	GCLM/HMOX1/NTRK2/CCL2/SOD1	5
BP	GO:0071219	cellular response to molecule of bacterial origin	5/43	212/18670	0.000122017	0.00260495	0.00143949	SCARB1/CXCL8/LTF/MAPK8/CCL2	5
BP	GO:0044706	multi-multicellular organism process	5/43	222/18670	0.000151383	0.00305874	0.00169025	CRH/IDO1/LEP/PRL/SOD1	5
BP	GO:0097191	extrinsic apoptotic signaling pathway	5/43	224/18670	0.000157854	0.00316127	0.00174691	GCLM/HMOX1/IGF1/PIK3R1/TNFSF10	5
BP	GO:1904018	positive regulation of vasculature development	5/43	230/18670	0.000178545	0.003366	0.00186004	CYBB/FLT1/HMOX1/CXCL8/VEGFA	5
BP	GO:2001234	negative regulation of apoptotic signaling pathway	5/43	230/18670	0.000178545	0.003366	0.00186004	GCLM/HMOX1/IGF1/MUC1/TNFSF10	5
BP	GO:0000302	response to reactive oxygen species	5/43	232/18670	0.000185883	0.00340553	0.00188188	DUSP1/HMOX1/LDHA/MAPK8/SOD1	5
BP	GO:0097305	response to alcohol	5/43	233/18670	0.000189638	0.00340595	0.00188212	CRH/CYBB/LEP/S100A8/SOD1	5
BP	GO:0071216	cellular response to biotic stimulus	5/43	236/18670	0.00020125	0.00355803	0.00196616	SCARB1/CXCL8/LTF/MAPK8/CCL2	5
BP	GO:0051402	neuron apoptotic process	5/43	239/18670	0.000213398	0.00365848	0.00202166	GCLM/HMOX1/NTRK2/CCL2/SOD1	5
BP	GO:2000116	regulation of cysteine-type endopeptidase activity	5/43	239/18670	0.000213398	0.00365848	0.00202166	LTF/S100A8/VEGFA/XDH/TNFSF10	5
BP	GO:0097237	cellular response to toxic substance	5/43	247/18670	0.000248536	0.00404631	0.00223598	CYBB/GPX3/HMOX1/SOD1/TXNRD1	5
BP	GO:0046434	organophosphate catabolic process	5/43	248/18670	0.00025322	0.00409312	0.00226185	SCARB1/IGF1/LDHA/XDH/PDE5A	5
BP	GO:0043406	positive regulation of MAP kinase activity	5/43	258/18670	0.000303851	0.00476513	0.00263319	FLT1/IGF1/SOD1/VEGFA/PDE5A	5
BP	GO:0043270	positive regulation of ion transport	5/43	275/18670	0.000407157	0.00594449	0.0032849	CALM1/CRH/LEP/ABCB1/CCL2	5
BP	GO:0060047	heart contraction	5/43	280/18670	0.000442071	0.00620926	0.00343122	CALM1/CYP2J2/DSP/SOD1/PDE5A	5
BP	GO:0051403	stress-activated MAPK cascade	5/43	286/18670	0.000486905	0.00655872	0.00362433	DUSP1/LEP/MAPK8/VEGFA/XDH	5
BP	GO:0003015	heart process	5/43	290/18670	0.000518646	0.00674538	0.00372747	CALM1/CYP2J2/DSP/SOD1/PDE5A	5
BP	GO:0042063	gliogenesis	5/43	290/18670	0.000518646	0.00674538	0.00372747	NTRK2/S100A8/CCL2/SOD1/NDRG1	5
BP	GO:1903522	regulation of blood circulation	5/43	297/18670	0.000577919	0.00718588	0.00397089	CALM1/CYP2J2/DSP/LEP/PDE5A	5
BP	GO:1901214	regulation of neuron death	5/43	313/18670	0.000732462	0.0085884	0.00474592	GCLM/HMOX1/NTRK2/CCL2/SOD1	5
BP	GO:0031098	stress-activated protein kinase signaling cascade	5/43	315/18670	0.00075376	0.00874748	0.00483383	DUSP1/LEP/MAPK8/VEGFA/XDH	5
BP	GO:0051235	maintenance of location	5/43	330/18670	0.000928634	0.0101034	0.00558308	CALM1/SCARB1/LEP/S100A8/ERO1A	5
BP	GO:0048638	regulation of developmental growth	5/43	347/18670	0.00116162	0.0116434	0.00643411	IGF1/LEP/PRL/SOD1/VEGFA	5
BP	GO:0070997	neuron death	5/43	348/18670	0.00117656	0.011712	0.00647203	GCLM/HMOX1/NTRK2/CCL2/SOD1	5
BP	GO:0006936	muscle contraction	5/43	360/18670	0.00136717	0.0129452	0.00715348	CALM1/DSP/GUCY1A1/SOD1/PDE5A	5
BP	GO:0035690	cellular response to drug	5/43	369/18670	0.00152447	0.0135778	0.00750305	CRH/CYBB/GCLM/HMOX1/SOD1	5
BP	GO:0009165	nucleotide biosynthetic process	5/43	386/18670	0.00185757	0.0152061	0.00840282	GUCY1A1/IGF1/IDO1/LDHA/SCD	5
BP	GO:1901293	nucleoside phosphate biosynthetic process	5/43	390/18670	0.00194315	0.0157048	0.00867842	GUCY1A1/IGF1/IDO1/LDHA/SCD	5
BP	GO:0006732	coenzyme metabolic process	5/43	403/18670	0.00224136	0.0171939	0.0095013	FMO1/IGF1/IDO1/LDHA/SCD	5
BP	GO:0045785	positive regulation of cell adhesion	5/43	403/18670	0.00224136	0.0171939	0.0095013	IGF1/LEP/PIK3R1/CCL2/VEGFA	5
BP	GO:0052548	regulation of endopeptidase activity	5/43	425/18670	0.00282047	0.0200715	0.0110914	LTF/S100A8/VEGFA/XDH/TNFSF10	5
BP	GO:0051047	positive regulation of secretion	5/43	428/18670	0.00290713	0.0203692	0.0112559	CRH/IGF1/LEP/PRL/S100A8	5
BP	GO:0051090	regulation of DNA-binding transcription factor activity	5/43	432/18670	0.00302565	0.020939	0.0115708	HMOX1/LTF/MAPK8/S100A8/VEGFA	5
BP	GO:0043434	response to peptide hormone	5/43	436/18670	0.00314765	0.0215852	0.0119279	CYBB/LEP/PIK3R1/PRL/TNFSF10	5
BP	GO:0052547	regulation of peptidase activity	5/43	452/18670	0.00367151	0.0235372	0.0130066	LTF/S100A8/VEGFA/XDH/TNFSF10	5
BP	GO:1904951	positive regulation of establishment of protein localization	5/43	456/18670	0.00381174	0.0241002	0.0133177	CRH/IGF1/LEP/PIK3R1/MAPK8	5
BP	GO:0034765	regulation of ion transmembrane transport	5/43	483/18670	0.00486116	0.0273984	0.0151402	CALM1/CRH/CYBB/ABCB1/CCL2	5
BP	GO:0048871	multicellular organismal homeostasis	5/43	485/18670	0.00494631	0.0275559	0.0152273	LEP/LTF/SCD/SOD1/VEGFA	5
BP	GO:0042119	neutrophil activation	5/43	498/18670	0.00552599	0.0294397	0.0162683	CYBB/DSP/CXCL8/LTF/S100A8	5
BP	GO:0071276	cellular response to cadmium ion	4/43	37/18670	1.52405e-06	0.000195083	0.000107802	CYBB/HMOX1/MAPK8/SOD1	4
BP	GO:1900744	regulation of p38MAPK cascade	4/43	47/18670	4.04771e-06	0.000339258	0.000187473	DUSP1/LEP/VEGFA/XDH	4
BP	GO:0038066	p38MAPK cascade	4/43	53/18670	6.57892e-06	0.000480261	0.000265391	DUSP1/LEP/VEGFA/XDH	4
BP	GO:0097755	positive regulation of blood vessel diameter	4/43	59/18670	1.01234e-05	0.000549754	0.000303792	GUCY1A1/HMOX1/LEP/SOD1	4
BP	GO:0006879	cellular iron ion homeostasis	4/43	61/18670	1.15689e-05	0.000603622	0.00033356	CP/HMOX1/LTF/SOD1	4
BP	GO:0046686	response to cadmium ion	4/43	63/18670	1.31611e-05	0.000633694	0.000350177	CYBB/HMOX1/MAPK8/SOD1	4
BP	GO:0001937	negative regulation of endothelial cell proliferation	4/43	76/18670	2.77383e-05	0.00104076	0.00057512	FLT1/PRL/CCL2/XDH	4
BP	GO:0045454	cell redox homeostasis	4/43	76/18670	2.77383e-05	0.00104076	0.00057512	CYBB/NCF2/TXNRD1/ERO1A	4
BP	GO:0055072	iron ion homeostasis	4/43	79/18670	3.23223e-05	0.00109172	0.000603281	CP/HMOX1/LTF/SOD1	4
BP	GO:2001237	negative regulation of extrinsic apoptotic signaling pathway	4/43	104/18670	9.4874e-05	0.00223646	0.00123586	GCLM/HMOX1/IGF1/TNFSF10	4
BP	GO:0002688	regulation of leukocyte chemotaxis	4/43	114/18670	0.000135405	0.00283724	0.00156785	DUSP1/CXCL8/CCL2/VEGFA	4
BP	GO:0021782	glial cell development	4/43	116/18670	0.000144811	0.00297915	0.00164627	NTRK2/S100A8/SOD1/NDRG1	4
BP	GO:0030968	endoplasmic reticulum unfolded protein response	4/43	121/18670	0.000170387	0.00335292	0.00185281	CXCL8/PIK3R1/CCL2/ERO1A	4
BP	GO:0043618	regulation of transcription from RNA polymerase II promoter in response to stress	4/43	121/18670	0.000170387	0.00335292	0.00185281	BACH1/HMOX1/MUC1/VEGFA	4
BP	GO:0008637	apoptotic mitochondrial changes	4/43	124/18670	0.000187215	0.00340553	0.00188188	GCLM/IGF1/MAPK8/TNFSF10	4
BP	GO:0043620	regulation of DNA-templated transcription in response to stress	4/43	127/18670	0.000205211	0.00359995	0.00198932	BACH1/HMOX1/MUC1/VEGFA	4
BP	GO:0002576	platelet degranulation	4/43	128/18670	0.000211478	0.00365848	0.00202166	CALM1/IGF1/SOD1/VEGFA	4
BP	GO:0034620	cellular response to unfolded protein	4/43	140/18670	0.00029787	0.00471384	0.00260485	CXCL8/PIK3R1/CCL2/ERO1A	4
BP	GO:0042542	response to hydrogen peroxide	4/43	146/18670	0.000349431	0.00527175	0.00291315	DUSP1/HMOX1/LDHA/SOD1	4
BP	GO:0008203	cholesterol metabolic process	4/43	150/18670	0.000387172	0.0057266	0.0031645	SCARB1/LEP/SCD/SOD1	4
BP	GO:0045807	positive regulation of endocytosis	4/43	153/18670	0.00041733	0.00605396	0.0033454	CCL2/SELE/SOD1/VEGFA	4
BP	GO:1902652	secondary alcohol metabolic process	4/43	155/18670	0.000438346	0.00620926	0.00343122	SCARB1/LEP/SCD/SOD1	4
BP	GO:2001236	regulation of extrinsic apoptotic signaling pathway	4/43	155/18670	0.000438346	0.00620926	0.00343122	GCLM/HMOX1/IGF1/TNFSF10	4
BP	GO:0007259	JAK-STAT cascade	4/43	156/18670	0.000449133	0.00620926	0.00343122	IGF1/LEP/PRL/CCL2	4
BP	GO:0042129	regulation of T cell proliferation	4/43	156/18670	0.000449133	0.00620926	0.00343122	IGF1/IDO1/LEP/PDE5A	4
BP	GO:0035967	cellular response to topologically incorrect protein	4/43	161/18670	0.000505929	0.00674538	0.00372747	CXCL8/PIK3R1/CCL2/ERO1A	4
BP	GO:0050680	negative regulation of epithelial cell proliferation	4/43	165/18670	0.000554915	0.0070549	0.00389852	FLT1/PRL/CCL2/XDH	4
BP	GO:0016125	sterol metabolic process	4/43	166/18670	0.000567671	0.00709745	0.00392203	SCARB1/LEP/SCD/SOD1	4
BP	GO:0097696	STAT cascade	4/43	166/18670	0.000567671	0.00709745	0.00392203	IGF1/LEP/PRL/CCL2	4
BP	GO:0006986	response to unfolded protein	4/43	176/18670	0.000706949	0.00833242	0.00460447	CXCL8/PIK3R1/CCL2/ERO1A	4
BP	GO:2001235	positive regulation of apoptotic signaling pathway	4/43	179/18670	0.000753064	0.00874748	0.00483383	MAPK8/S100A8/SOD1/TNFSF10	4
BP	GO:0009166	nucleotide catabolic process	4/43	182/18670	0.000801272	0.00913767	0.00504945	IGF1/LDHA/XDH/PDE5A	4
BP	GO:0042098	T cell proliferation	4/43	184/18670	0.000834599	0.00944348	0.00521844	IGF1/IDO1/LEP/PDE5A	4
BP	GO:1901292	nucleoside phosphate catabolic process	4/43	188/18670	0.000904174	0.00998119	0.00551558	IGF1/LDHA/XDH/PDE5A	4
BP	GO:0019362	pyridine nucleotide metabolic process	4/43	189/18670	0.000922187	0.0100817	0.00557111	FMO1/IGF1/IDO1/LDHA	4
BP	GO:0046496	nicotinamide nucleotide metabolic process	4/43	189/18670	0.000922187	0.0100817	0.00557111	FMO1/IGF1/IDO1/LDHA	4
BP	GO:0071248	cellular response to metal ion	4/43	190/18670	0.000940453	0.010183	0.00562709	CYBB/HMOX1/MAPK8/SOD1	4
BP	GO:0050731	positive regulation of peptidyl-tyrosine phosphorylation	4/43	192/18670	0.000977748	0.0105364	0.00582238	IGF1/LEP/NTRK2/VEGFA	4
BP	GO:0072524	pyridine-containing compound metabolic process	4/43	195/18670	0.00103563	0.0109515	0.00605178	FMO1/IGF1/IDO1/LDHA	4
BP	GO:0046890	regulation of lipid biosynthetic process	4/43	198/18670	0.00109588	0.0112216	0.00620104	SCARB1/LEP/SCD/SOD1	4
BP	GO:0035966	response to topologically incorrect protein	4/43	199/18670	0.0011165	0.0113813	0.00628926	CXCL8/PIK3R1/CCL2/ERO1A	4
BP	GO:0050870	positive regulation of T cell activation	4/43	202/18670	0.00118	0.011712	0.00647203	IGF1/LEP/PIK3R1/CCL2	4
BP	GO:0035637	multicellular organismal signaling	4/43	204/18670	0.00122372	0.0120929	0.00668249	CALM1/DSP/NTRK2/SOD1	4
BP	GO:0006733	oxidoreduction coenzyme metabolic process	4/43	207/18670	0.0012914	0.0124891	0.00690143	FMO1/IGF1/IDO1/LDHA	4
BP	GO:0034284	response to monosaccharide	4/43	207/18670	0.0012914	0.0124891	0.00690143	CRH/GCLM/LDHA/LEP	4
BP	GO:0007623	circadian rhythm	4/43	208/18670	0.00131454	0.0126051	0.00696553	CRH/LEP/NTRK2/MAPK8	4
BP	GO:0050670	regulation of lymphocyte proliferation	4/43	208/18670	0.00131454	0.0126051	0.00696553	IGF1/IDO1/LEP/PDE5A	4
BP	GO:0032944	regulation of mononuclear cell proliferation	4/43	209/18670	0.00133796	0.0127755	0.00705972	IGF1/IDO1/LEP/PDE5A	4
BP	GO:0043281	regulation of cysteine-type endopeptidase activity involved in apoptotic process	4/43	215/18670	0.00148467	0.0134972	0.00745853	S100A8/VEGFA/XDH/TNFSF10	4
BP	GO:0008406	gonad development	4/43	217/18670	0.00153598	0.0135778	0.00750305	LEP/SOD1/VEGFA/TNFSF10	4
BP	GO:0050920	regulation of chemotaxis	4/43	217/18670	0.00153598	0.0135778	0.00750305	DUSP1/CXCL8/CCL2/VEGFA	4
BP	GO:0071241	cellular response to inorganic substance	4/43	217/18670	0.00153598	0.0135778	0.00750305	CYBB/HMOX1/MAPK8/SOD1	4
BP	GO:0010001	glial cell differentiation	4/43	218/18670	0.00156209	0.0136487	0.00754221	NTRK2/S100A8/SOD1/NDRG1	4
BP	GO:0019722	calcium-mediated signaling	4/43	218/18670	0.00156209	0.0136487	0.00754221	CALM1/IGF1/CXCL8/SELE	4
BP	GO:1903039	positive regulation of leukocyte cell-cell adhesion	4/43	218/18670	0.00156209	0.0136487	0.00754221	IGF1/LEP/PIK3R1/CCL2	4
BP	GO:0070663	regulation of leukocyte proliferation	4/43	222/18670	0.00166963	0.0142044	0.00784933	IGF1/IDO1/LEP/PDE5A	4
BP	GO:0045137	development of primary sexual characteristics	4/43	223/18670	0.00169731	0.0143858	0.00794954	LEP/SOD1/VEGFA/TNFSF10	4
BP	GO:0034404	nucleobase-containing small molecule biosynthetic process	4/43	226/18670	0.00178224	0.0146662	0.00810449	IGF1/LDHA/XDH/PDE5A	4
BP	GO:0009743	response to carbohydrate	4/43	230/18670	0.00190002	0.0154667	0.00854687	CRH/GCLM/LDHA/LEP	4
BP	GO:0046777	protein autophosphorylation	4/43	235/18670	0.00205473	0.0163153	0.00901576	CALM1/FLT1/NTRK2/VEGFA	4
BP	GO:0032872	regulation of stress-activated MAPK cascade	4/43	237/18670	0.00211898	0.0166821	0.00921845	DUSP1/LEP/VEGFA/XDH	4
BP	GO:0070302	regulation of stress-activated protein kinase signaling cascade	4/43	239/18670	0.00218462	0.0169308	0.00935591	DUSP1/LEP/VEGFA/XDH	4
BP	GO:0042593	glucose homeostasis	4/43	241/18670	0.00225165	0.0172145	0.00951266	CRH/GCLM/LEP/PIK3R1	4
BP	GO:0033500	carbohydrate homeostasis	4/43	242/18670	0.00228569	0.017336	0.00957984	CRH/GCLM/LEP/PIK3R1	4
BP	GO:0009266	response to temperature stimulus	4/43	243/18670	0.00232009	0.0174431	0.00963898	HMOX1/IGF1/SOD1/ERO1A	4
BP	GO:0051896	regulation of protein kinase B signaling	4/43	244/18670	0.00235484	0.0175875	0.00971879	LEP/NTRK2/PIK3R1/XDH	4
BP	GO:0008016	regulation of heart contraction	4/43	251/18670	0.00260825	0.0190251	0.0105132	CALM1/CYP2J2/DSP/PDE5A	4
BP	GO:0022409	positive regulation of cell-cell adhesion	4/43	255/18670	0.00276118	0.0198845	0.0109881	IGF1/LEP/PIK3R1/CCL2	4
BP	GO:0050730	regulation of peptidyl-tyrosine phosphorylation	4/43	256/18670	0.00280036	0.0199912	0.0110471	IGF1/LEP/NTRK2/VEGFA	4
BP	GO:0032412	regulation of ion transmembrane transporter activity	4/43	260/18670	0.00296088	0.0206169	0.0113928	CALM1/CRH/ABCB1/CCL2	4
BP	GO:0009108	coenzyme biosynthetic process	4/43	261/18670	0.00300198	0.0208389	0.0115155	IGF1/IDO1/LDHA/SCD	4
BP	GO:0022898	regulation of transmembrane transporter activity	4/43	268/18670	0.00330067	0.0222968	0.0123211	CALM1/CRH/ABCB1/CCL2	4
BP	GO:0007548	sex differentiation	4/43	270/18670	0.00338961	0.0227263	0.0125585	LEP/SOD1/VEGFA/TNFSF10	4
BP	GO:0045927	positive regulation of growth	4/43	270/18670	0.00338961	0.0227263	0.0125585	IGF1/LEP/S100A8/VEGFA	4
BP	GO:0046651	lymphocyte proliferation	4/43	272/18670	0.00348017	0.0227619	0.0125781	IGF1/IDO1/LEP/PDE5A	4
BP	GO:0032943	mononuclear cell proliferation	4/43	274/18670	0.00357237	0.0232976	0.0128742	IGF1/IDO1/LEP/PDE5A	4
BP	GO:0009152	purine ribonucleotide biosynthetic process	4/43	280/18670	0.00385894	0.0241237	0.0133307	GUCY1A1/IGF1/LDHA/SCD	4
BP	GO:0032409	regulation of transporter activity	4/43	283/18670	0.00400793	0.0248153	0.0137129	CALM1/CRH/ABCB1/CCL2	4
BP	GO:0021700	developmental maturation	4/43	284/18670	0.00405845	0.0250253	0.0138289	IGF1/LEP/LTF/VEGFA	4
BP	GO:0034976	response to endoplasmic reticulum stress	4/43	285/18670	0.0041094	0.0252706	0.0139644	CXCL8/PIK3R1/CCL2/ERO1A	4
BP	GO:0009410	response to xenobiotic stimulus	4/43	292/18670	0.00447827	0.0265993	0.0146987	CRH/CYP2J2/FMO1/SOD1	4
BP	GO:0009260	ribonucleotide biosynthetic process	4/43	293/18670	0.00453273	0.0266811	0.0147439	GUCY1A1/IGF1/LDHA/SCD	4
BP	GO:0048511	rhythmic process	4/43	295/18670	0.00464299	0.0268038	0.0148117	CRH/LEP/NTRK2/MAPK8	4
BP	GO:0001818	negative regulation of cytokine production	4/43	296/18670	0.0046988	0.026852	0.0148383	HMOX1/IGF1/IDO1/LTF	4
BP	GO:0070661	leukocyte proliferation	4/43	298/18670	0.00481177	0.0273224	0.0150983	IGF1/IDO1/LEP/PDE5A	4
BP	GO:0006164	purine nucleotide biosynthetic process	4/43	300/18670	0.00492655	0.0275559	0.0152273	GUCY1A1/IGF1/LDHA/SCD	4
BP	GO:0046390	ribose phosphate biosynthetic process	4/43	300/18670	0.00492655	0.0275559	0.0152273	GUCY1A1/IGF1/LDHA/SCD	4
BP	GO:0072522	purine-containing compound biosynthetic process	4/43	313/18670	0.00571798	0.0301627	0.0166678	GUCY1A1/IGF1/LDHA/SCD	4
BP	GO:0009416	response to light stimulus	4/43	314/18670	0.00578217	0.0304304	0.0168157	CALM1/DUSP1/PIK3R1/MAPK8	4
BP	GO:0006898	receptor-mediated endocytosis	4/43	316/18670	0.00591201	0.0308562	0.017051	SCARB1/CXCL8/SELE/VEGFA	4
BP	GO:0070371	ERK1 and ERK2 cascade	4/43	317/18670	0.00597765	0.0310975	0.0171844	DUSP1/FLT1/IGF1/CCL2	4
BP	GO:0007568	aging	4/43	321/18670	0.0062451	0.0319021	0.017629	GCLM/LEP/SOD1/ERO1A	4
BP	GO:0032103	positive regulation of response to external stimulus	4/43	323/18670	0.00638177	0.03248	0.0179483	CXCL8/IDO1/S100A8/VEGFA	4
BP	GO:1903829	positive regulation of cellular protein localization	4/43	324/18670	0.00645085	0.032611	0.0180208	EPHA3/LEP/PIK3R1/MAPK8	4
BP	GO:0019058	viral life cycle	4/43	328/18670	0.00673216	0.0338553	0.0187083	SCARB1/CXCL8/LTF/CCL2	4
BP	GO:0032147	activation of protein kinase activity	4/43	333/18670	0.00709513	0.0350395	0.0193627	IGF1/LEP/SOD1/VEGFA	4
BP	GO:0051251	positive regulation of lymphocyte activation	4/43	334/18670	0.00716926	0.0351931	0.0194476	IGF1/LEP/PIK3R1/CCL2	4
BP	GO:0033044	regulation of chromosome organization	4/43	342/18670	0.00778082	0.0372262	0.0205711	DUSP1/MUC1/MAPK8/VEGFA	4
BP	GO:0072330	monocarboxylic acid biosynthetic process	4/43	343/18670	0.00785961	0.0375239	0.0207356	IGF1/IDO1/LDHA/SCD	4
BP	GO:0006959	humoral immune response	4/43	356/18670	0.00893229	0.0408359	0.0225658	CXCL8/LTF/S100A8/CCL2	4
BP	GO:0006869	lipid transport	4/43	365/18670	0.00972864	0.0434239	0.0239959	SCARB1/CRH/LEP/ABCB1	4
BP	GO:0002696	positive regulation of leukocyte activation	4/43	380/18670	0.0111566	0.0479076	0.0264736	IGF1/LEP/PIK3R1/CCL2	4
BP	GO:1901653	cellular response to peptide	4/43	385/18670	0.0116611	0.0493255	0.0272571	IGF1/LEP/PIK3R1/PRL	4
BP	GO:0010749	regulation of nitric oxide mediated signal transduction	3/43	10/18670	1.3503e-06	0.000195083	0.000107802	GUCY1A1/VEGFA/PDE5A	3
BP	GO:0035630	bone mineralization involved in bone maturation	3/43	12/18670	2.46761e-06	0.000251609	0.000139038	IGF1/LEP/LTF	3
BP	GO:0043931	ossification involved in bone maturation	3/43	20/18670	1.26233e-05	0.000621014	0.00034317	IGF1/LEP/LTF	3
BP	GO:0070977	bone maturation	3/43	23/18670	1.95162e-05	0.000817873	0.000451954	IGF1/LEP/LTF	3
BP	GO:0022011	myelination in peripheral nervous system	3/43	26/18670	2.85139e-05	0.00104076	0.00057512	NTRK2/SOD1/NDRG1	3
BP	GO:0032292	peripheral nervous system axon ensheathment	3/43	26/18670	2.85139e-05	0.00104076	0.00057512	NTRK2/SOD1/NDRG1	3
BP	GO:0045932	negative regulation of muscle contraction	3/43	27/18670	3.20267e-05	0.00109172	0.000603281	GUCY1A1/SOD1/PDE5A	3
BP	GO:0048799	animal organ maturation	3/43	27/18670	3.20267e-05	0.00109172	0.000603281	IGF1/LEP/LTF	3
BP	GO:0007263	nitric oxide mediated signal transduction	3/43	29/18670	3.98805e-05	0.00121959	0.00067394	GUCY1A1/VEGFA/PDE5A	3
BP	GO:0014044	Schwann cell development	3/43	29/18670	3.98805e-05	0.00121959	0.00067394	NTRK2/SOD1/NDRG1	3
BP	GO:0090075	relaxation of muscle	3/43	31/18670	4.8902e-05	0.00137451	0.000759551	GUCY1A1/SOD1/PDE5A	3
BP	GO:1900745	positive regulation of p38MAPK cascade	3/43	32/18670	5.38743e-05	0.0014868	0.0008216	LEP/VEGFA/XDH	3
BP	GO:0042554	superoxide anion generation	3/43	36/18670	7.70565e-05	0.00193754	0.00107068	CYBB/NCF2/SOD1	3
BP	GO:0014037	Schwann cell differentiation	3/43	37/18670	8.37212e-05	0.00200943	0.0011104	NTRK2/SOD1/NDRG1	3
BP	GO:0010863	positive regulation of phospholipase C activity	3/43	43/18670	0.000131699	0.00278538	0.00153919	FLT1/NTRK2/SELE	3
BP	GO:0038084	vascular endothelial growth factor signaling pathway	3/43	44/18670	0.000141109	0.00292964	0.00161891	FLT1/VEGFA/XDH	3
BP	GO:1900274	regulation of phospholipase C activity	3/43	45/18670	0.000150946	0.00305874	0.00169025	FLT1/NTRK2/SELE	3
BP	GO:0007595	lactation	3/43	48/18670	0.000183103	0.00339641	0.00187685	PRL/VEGFA/XDH	3
BP	GO:0002686	negative regulation of leukocyte migration	3/43	49/18670	0.000194732	0.00346991	0.00191746	DUSP1/HMOX1/CCL2	3
BP	GO:0050999	regulation of nitric-oxide synthase activity	3/43	51/18670	0.000219405	0.00373318	0.00206294	CALM1/SCARB1/LEP	3
BP	GO:0042743	hydrogen peroxide metabolic process	3/43	57/18670	0.000305322	0.00476513	0.00263319	CYBB/GPX3/SOD1	3
BP	GO:0031663	lipopolysaccharide-mediated signaling pathway	3/43	58/18670	0.00032146	0.00498263	0.00275339	SCARB1/LTF/CCL2	3
BP	GO:0010518	positive regulation of phospholipase activity	3/43	59/18670	0.000338139	0.00513563	0.00283793	FLT1/NTRK2/SELE	3
BP	GO:0046324	regulation of glucose import	3/43	60/18670	0.000355366	0.00532578	0.00294301	IGF1/LEP/PIK3R1	3
BP	GO:0045123	cellular extravasation	3/43	61/18670	0.000373149	0.00555549	0.00306995	LEP/CCL2/SELE	3
BP	GO:0032768	regulation of monooxygenase activity	3/43	64/18670	0.000429906	0.00619667	0.00342426	CALM1/SCARB1/LEP	3
BP	GO:0002548	monocyte chemotaxis	3/43	65/18670	0.000449986	0.00620926	0.00343122	DUSP1/FLT1/CCL2	3
BP	GO:0040014	regulation of multicellular organism growth	3/43	66/18670	0.00047066	0.00637786	0.00352439	IGF1/PRL/SOD1	3
BP	GO:0035924	cellular response to vascular endothelial growth factor stimulus	3/43	68/18670	0.000513815	0.00674538	0.00372747	FLT1/VEGFA/XDH	3
BP	GO:0046323	glucose import	3/43	68/18670	0.000513815	0.00674538	0.00372747	IGF1/LEP/PIK3R1	3
BP	GO:0071230	cellular response to amino acid stimulus	3/43	68/18670	0.000513815	0.00674538	0.00372747	CYBB/GCLM/NTRK2	3
BP	GO:0010517	regulation of phospholipase activity	3/43	70/18670	0.000559428	0.00707254	0.00390826	FLT1/NTRK2/SELE	3
BP	GO:0060193	positive regulation of lipase activity	3/43	72/18670	0.000607555	0.00745154	0.00411769	FLT1/NTRK2/SELE	3
BP	GO:0006801	superoxide metabolic process	3/43	73/18670	0.00063258	0.00765523	0.00423026	CYBB/NCF2/SOD1	3
BP	GO:0043627	response to estrogen	3/43	73/18670	0.00063258	0.00765523	0.00423026	CRH/HMOX1/LDHA	3
BP	GO:0007422	peripheral nervous system development	3/43	75/18670	0.000684584	0.00816783	0.00451352	NTRK2/SOD1/NDRG1	3
BP	GO:0010827	regulation of glucose transmembrane transport	3/43	78/18670	0.000767582	0.00886244	0.00489735	IGF1/LEP/PIK3R1	3
BP	GO:0001570	vasculogenesis	3/43	79/18670	0.000796605	0.00913767	0.00504945	NTRK2/VEGFA/XDH	3
BP	GO:0055117	regulation of cardiac muscle contraction	3/43	82/18670	0.00088784	0.00984893	0.00544249	CALM1/DSP/PDE5A	3
BP	GO:0006919	activation of cysteine-type endopeptidase activity involved in apoptotic process	3/43	86/18670	0.00101944	0.010831	0.00598517	S100A8/XDH/TNFSF10	3
BP	GO:0008625	extrinsic apoptotic signaling pathway via death domain receptors	3/43	86/18670	0.00101944	0.010831	0.00598517	HMOX1/PIK3R1/TNFSF10	3
BP	GO:0032760	positive regulation of tumor necrosis factor production	3/43	86/18670	0.00101944	0.010831	0.00598517	CYBB/LEP/PIK3R1	3
BP	GO:0006112	energy reserve metabolic process	3/43	87/18670	0.00105417	0.0109856	0.00607062	CALM1/IGF1/LEP	3
BP	GO:1903557	positive regulation of tumor necrosis factor superfamily cytokine production	3/43	88/18670	0.00108963	0.0112083	0.00619367	CYBB/LEP/PIK3R1	3
BP	GO:1903725	regulation of phospholipid metabolic process	3/43	88/18670	0.00108963	0.0112083	0.00619367	SCARB1/FLT1/PIK3R1	3
BP	GO:0046427	positive regulation of JAK-STAT cascade	3/43	89/18670	0.00112584	0.011425	0.0063134	IGF1/LEP/PRL	3
BP	GO:0071674	mononuclear cell migration	3/43	90/18670	0.0011628	0.0116434	0.00643411	DUSP1/FLT1/CCL2	3
BP	GO:1904894	positive regulation of STAT cascade	3/43	92/18670	0.001239	0.0121907	0.00673653	IGF1/LEP/PRL	3
BP	GO:0007589	body fluid secretion	3/43	93/18670	0.00127826	0.0124685	0.00689005	PRL/VEGFA/XDH	3
BP	GO:0050810	regulation of steroid biosynthetic process	3/43	95/18670	0.0013591	0.0129229	0.00714113	LEP/SCD/SOD1	3
BP	GO:0008585	female gonad development	3/43	96/18670	0.0014007	0.0130983	0.00723807	LEP/SOD1/VEGFA	3
BP	GO:0006942	regulation of striated muscle contraction	3/43	97/18670	0.0014431	0.0132753	0.00733589	CALM1/DSP/PDE5A	3
BP	GO:0120162	positive regulation of cold-induced thermogenesis	3/43	97/18670	0.0014431	0.0132753	0.00733589	LEP/SCD/VEGFA	3
BP	GO:1990868	response to chemokine	3/43	97/18670	0.0014431	0.0132753	0.00733589	DUSP1/CXCL8/CCL2	3
BP	GO:1990869	cellular response to chemokine	3/43	97/18670	0.0014431	0.0132753	0.00733589	DUSP1/CXCL8/CCL2	3
BP	GO:0050764	regulation of phagocytosis	3/43	98/18670	0.00148629	0.0134972	0.00745853	SCARB1/CCL2/SOD1	3
BP	GO:0060191	regulation of lipase activity	3/43	98/18670	0.00148629	0.0134972	0.00745853	FLT1/NTRK2/SELE	3
BP	GO:0022600	digestive system process	3/43	100/18670	0.0015751	0.0137094	0.00757578	SCARB1/CRH/LEP	3
BP	GO:0046545	development of primary female sexual characteristics	3/43	101/18670	0.00162072	0.01399	0.00773082	LEP/SOD1/VEGFA	3
BP	GO:0098869	cellular oxidant detoxification	3/43	102/18670	0.00166717	0.0142044	0.00784933	GPX3/SOD1/TXNRD1	3
BP	GO:2000379	positive regulation of reactive oxygen species metabolic process	3/43	102/18670	0.00166717	0.0142044	0.00784933	LEP/SOD1/XDH	3
BP	GO:0008630	intrinsic apoptotic signaling pathway in response to DNA damage	3/43	104/18670	0.00176255	0.0145571	0.00804422	HMOX1/MUC1/PIK3R1	3
BP	GO:0030593	neutrophil chemotaxis	3/43	104/18670	0.00176255	0.0145571	0.00804422	CXCL8/S100A8/CCL2	3
BP	GO:0032414	positive regulation of ion transmembrane transporter activity	3/43	104/18670	0.00176255	0.0145571	0.00804422	CALM1/ABCB1/CCL2	3
BP	GO:0003300	cardiac muscle hypertrophy	3/43	106/18670	0.00186128	0.0152061	0.00840282	IGF1/LEP/PDE5A	3
BP	GO:0051341	regulation of oxidoreductase activity	3/43	107/18670	0.00191192	0.0155078	0.00856953	CALM1/SCARB1/LEP	3
BP	GO:0032526	response to retinoic acid	3/43	108/18670	0.0019634	0.015756	0.00870669	DUSP1/EPHA3/LEP	3
BP	GO:1904659	glucose transmembrane transport	3/43	108/18670	0.0019634	0.015756	0.00870669	IGF1/LEP/PIK3R1	3
BP	GO:0014897	striated muscle hypertrophy	3/43	109/18670	0.00201575	0.0161137	0.00890438	IGF1/LEP/PDE5A	3
BP	GO:0014896	muscle hypertrophy	3/43	111/18670	0.00212304	0.0166821	0.00921845	IGF1/LEP/PDE5A	3
BP	GO:0031623	receptor internalization	3/43	111/18670	0.00212304	0.0166821	0.00921845	CXCL8/SELE/VEGFA	3
BP	GO:0008645	hexose transmembrane transport	3/43	112/18670	0.00217799	0.0169308	0.00935591	IGF1/LEP/PIK3R1	3
BP	GO:0032411	positive regulation of transporter activity	3/43	112/18670	0.00217799	0.0169308	0.00935591	CALM1/ABCB1/CCL2	3
BP	GO:1990748	cellular detoxification	3/43	112/18670	0.00217799	0.0169308	0.00935591	GPX3/SOD1/TXNRD1	3
BP	GO:0043200	response to amino acid	3/43	113/18670	0.00223382	0.0171939	0.0095013	CYBB/GCLM/NTRK2	3
BP	GO:0015749	monosaccharide transmembrane transport	3/43	114/18670	0.00229053	0.017336	0.00957984	IGF1/LEP/PIK3R1	3
BP	GO:0030282	bone mineralization	3/43	114/18670	0.00229053	0.017336	0.00957984	IGF1/LEP/LTF	3
BP	GO:0046660	female sex differentiation	3/43	115/18670	0.00234814	0.0175875	0.00971879	LEP/SOD1/VEGFA	3
BP	GO:0034219	carbohydrate transmembrane transport	3/43	116/18670	0.00240663	0.0179152	0.00989986	IGF1/LEP/PIK3R1	3
BP	GO:1990266	neutrophil migration	3/43	118/18670	0.00252632	0.0185619	0.0102572	CXCL8/S100A8/CCL2	3
BP	GO:0001952	regulation of cell-matrix adhesion	3/43	119/18670	0.00258752	0.0189501	0.0104717	EPHA3/PIK3R1/VEGFA	3
BP	GO:0019079	viral genome replication	3/43	122/18670	0.00277662	0.0198845	0.0109881	CXCL8/LTF/CCL2	3
BP	GO:0019730	antimicrobial humoral response	3/43	122/18670	0.00277662	0.0198845	0.0109881	CXCL8/LTF/S100A8	3
BP	GO:0043500	muscle adaptation	3/43	122/18670	0.00277662	0.0198845	0.0109881	HMOX1/IGF1/PDE5A	3
BP	GO:1905477	positive regulation of protein localization to membrane	3/43	122/18670	0.00277662	0.0198845	0.0109881	EPHA3/PIK3R1/MAPK8	3
BP	GO:0051928	positive regulation of calcium ion transport	3/43	123/18670	0.0028415	0.0200948	0.0111043	CALM1/CRH/CCL2	3
BP	GO:0071621	granulocyte chemotaxis	3/43	123/18670	0.0028415	0.0200948	0.0111043	CXCL8/S100A8/CCL2	3
BP	GO:0019218	regulation of steroid metabolic process	3/43	124/18670	0.00290731	0.0203692	0.0112559	LEP/SCD/SOD1	3
BP	GO:0051101	regulation of DNA binding	3/43	124/18670	0.00290731	0.0203692	0.0112559	HMOX1/IGF1/MAPK8	3
BP	GO:0010595	positive regulation of endothelial cell migration	3/43	128/18670	0.00317994	0.0217408	0.0120139	SCARB1/HMOX1/VEGFA	3
BP	GO:0098754	detoxification	3/43	131/18670	0.00339438	0.0227263	0.0125585	GPX3/SOD1/TXNRD1	3
BP	GO:0042552	myelination	3/43	132/18670	0.00346779	0.0227467	0.0125697	NTRK2/SOD1/NDRG1	3
BP	GO:0043280	positive regulation of cysteine-type endopeptidase activity involved in apoptotic process	3/43	132/18670	0.00346779	0.0227467	0.0125697	S100A8/XDH/TNFSF10	3
BP	GO:0007272	ensheathment of neurons	3/43	134/18670	0.00361751	0.0233845	0.0129222	NTRK2/SOD1/NDRG1	3
BP	GO:0008366	axon ensheathment	3/43	134/18670	0.00361751	0.0233845	0.0129222	NTRK2/SOD1/NDRG1	3
BP	GO:0046683	response to organophosphorus	3/43	134/18670	0.00361751	0.0233845	0.0129222	DUSP1/LDHA/SOD1	3
BP	GO:0007292	female gamete generation	3/43	136/18670	0.00377114	0.0240397	0.0132842	IGF1/LEP/PDE5A	3
BP	GO:0071326	cellular response to monosaccharide stimulus	3/43	136/18670	0.00377114	0.0240397	0.0132842	CRH/GCLM/LEP	3
BP	GO:0046425	regulation of JAK-STAT cascade	3/43	137/18670	0.00384943	0.0241237	0.0133307	IGF1/LEP/PRL	3
BP	GO:0060048	cardiac muscle contraction	3/43	137/18670	0.00384943	0.0241237	0.0133307	CALM1/DSP/PDE5A	3
BP	GO:0007586	digestion	3/43	139/18670	0.00400897	0.0248153	0.0137129	SCARB1/CRH/LEP	3
BP	GO:0097530	granulocyte migration	3/43	141/18670	0.0041725	0.0255891	0.0141404	CXCL8/S100A8/CCL2	3
BP	GO:0034332	adherens junction organization	3/43	142/18670	0.00425577	0.0259591	0.0143449	DSP/EPHA3/VEGFA	3
BP	GO:0030879	mammary gland development	3/43	143/18670	0.00434005	0.0261211	0.0144344	PRL/VEGFA/XDH	3
BP	GO:0031056	regulation of histone modification	3/43	143/18670	0.00434005	0.0261211	0.0144344	MUC1/MAPK8/VEGFA	3
BP	GO:0044344	cellular response to fibroblast growth factor stimulus	3/43	143/18670	0.00434005	0.0261211	0.0144344	GCLM/CXCL8/CCL2	3
BP	GO:0106106	cold-induced thermogenesis	3/43	143/18670	0.00434005	0.0261211	0.0144344	LEP/SCD/VEGFA	3
BP	GO:0120161	regulation of cold-induced thermogenesis	3/43	143/18670	0.00434005	0.0261211	0.0144344	LEP/SCD/VEGFA	3
BP	GO:0071322	cellular response to carbohydrate stimulus	3/43	144/18670	0.00442533	0.026354	0.0145631	CRH/GCLM/LEP	3
BP	GO:0035264	multicellular organism growth	3/43	146/18670	0.00459895	0.0266811	0.0147439	IGF1/PRL/SOD1	3
BP	GO:1904892	regulation of STAT cascade	3/43	146/18670	0.00459895	0.0266811	0.0147439	IGF1/LEP/PRL	3
BP	GO:2000241	regulation of reproductive process	3/43	146/18670	0.00459895	0.0266811	0.0147439	DUSP1/IGF1/PDE5A	3
BP	GO:0002262	myeloid cell homeostasis	3/43	147/18670	0.00468729	0.026852	0.0148383	HMOX1/SOD1/VEGFA	3
BP	GO:0019359	nicotinamide nucleotide biosynthetic process	3/43	147/18670	0.00468729	0.026852	0.0148383	IGF1/IDO1/LDHA	3
BP	GO:0019363	pyridine nucleotide biosynthetic process	3/43	147/18670	0.00468729	0.026852	0.0148383	IGF1/IDO1/LDHA	3
BP	GO:0008643	carbohydrate transport	3/43	148/18670	0.00477666	0.0272282	0.0150462	IGF1/LEP/PIK3R1	3
BP	GO:0014074	response to purine-containing compound	3/43	149/18670	0.00486705	0.0273984	0.0151402	DUSP1/LDHA/SOD1	3
BP	GO:2001056	positive regulation of cysteine-type endopeptidase activity	3/43	149/18670	0.00486705	0.0273984	0.0151402	S100A8/XDH/TNFSF10	3
BP	GO:0071774	response to fibroblast growth factor	3/43	150/18670	0.00495848	0.0275559	0.0152273	GCLM/CXCL8/CCL2	3
BP	GO:0072525	pyridine-containing compound biosynthetic process	3/43	150/18670	0.00495848	0.0275559	0.0152273	IGF1/IDO1/LDHA	3
BP	GO:0016999	antibiotic metabolic process	3/43	151/18670	0.00505094	0.0276094	0.0152568	CYBB/GPX3/SOD1	3
BP	GO:0001678	cellular glucose homeostasis	3/43	152/18670	0.00514444	0.0280527	0.0155018	CRH/GCLM/PIK3R1	3
BP	GO:1990845	adaptive thermogenesis	3/43	154/18670	0.00533457	0.0288118	0.0159213	LEP/SCD/VEGFA	3
BP	GO:0034767	positive regulation of ion transmembrane transport	3/43	156/18670	0.00552889	0.0294397	0.0162683	CALM1/ABCB1/CCL2	3
BP	GO:1905952	regulation of lipid localization	3/43	157/18670	0.00562764	0.0298952	0.01652	SCARB1/CRH/LEP	3
BP	GO:0031960	response to corticosteroid	3/43	162/18670	0.00613728	0.0315599	0.0174399	CRH/CYBB/DUSP1	3
BP	GO:0031214	biomineral tissue development	3/43	163/18670	0.00624242	0.0319021	0.017629	IGF1/LEP/LTF	3
BP	GO:0071695	anatomical structure maturation	3/43	165/18670	0.00645592	0.032611	0.0180208	IGF1/LEP/LTF	3
BP	GO:2001242	regulation of intrinsic apoptotic signaling pathway	3/43	165/18670	0.00645592	0.032611	0.0180208	MUC1/S100A8/SOD1	3
BP	GO:0050806	positive regulation of synaptic transmission	3/43	168/18670	0.00678429	0.0340418	0.0188114	CRH/NTRK2/CCL2	3
BP	GO:0030307	positive regulation of cell growth	3/43	169/18670	0.00689593	0.0344492	0.0190365	IGF1/S100A8/VEGFA	3
BP	GO:0038095	Fc-epsilon receptor signaling pathway	3/43	169/18670	0.00689593	0.0344492	0.0190365	CALM1/PIK3R1/MAPK8	3
BP	GO:0010634	positive regulation of epithelial cell migration	3/43	171/18670	0.00712248	0.0350395	0.0193627	SCARB1/HMOX1/VEGFA	3
BP	GO:0032874	positive regulation of stress-activated MAPK cascade	3/43	172/18670	0.0072374	0.0354507	0.01959	LEP/VEGFA/XDH	3
BP	GO:0001659	temperature homeostasis	3/43	173/18670	0.00735342	0.0356599	0.0197056	LEP/SCD/VEGFA	3
BP	GO:0070304	positive regulation of stress-activated protein kinase signaling cascade	3/43	173/18670	0.00735342	0.0356599	0.0197056	LEP/VEGFA/XDH	3
BP	GO:0006941	striated muscle contraction	3/43	174/18670	0.00747054	0.0360466	0.0199192	CALM1/DSP/PDE5A	3
BP	GO:0002695	negative regulation of leukocyte activation	3/43	175/18670	0.00758877	0.0364616	0.0201485	HMOX1/IDO1/PDE5A	3
BP	GO:0046165	alcohol biosynthetic process	3/43	175/18670	0.00758877	0.0364616	0.0201485	LEP/SCD/SOD1	3
BP	GO:0009408	response to heat	3/43	176/18670	0.00770811	0.0369565	0.020422	HMOX1/IGF1/SOD1	3
BP	GO:0010950	positive regulation of endopeptidase activity	3/43	178/18670	0.00795012	0.0376383	0.0207988	S100A8/XDH/TNFSF10	3
BP	GO:2001257	regulation of cation channel activity	3/43	178/18670	0.00795012	0.0376383	0.0207988	CALM1/CRH/CCL2	3
BP	GO:0043534	blood vessel endothelial cell migration	3/43	180/18670	0.00819659	0.0384035	0.0212216	SCARB1/HMOX1/VEGFA	3
BP	GO:0071466	cellular response to xenobiotic stimulus	3/43	180/18670	0.00819659	0.0384035	0.0212216	CRH/CYP2J2/FMO1	3
BP	GO:0022408	negative regulation of cell-cell adhesion	3/43	181/18670	0.00832151	0.0389082	0.0215006	IDO1/VEGFA/PDE5A	3
BP	GO:0010821	regulation of mitochondrion organization	3/43	182/18670	0.00844755	0.0391738	0.0216473	IGF1/MAPK8/TNFSF10	3
BP	GO:0002040	sprouting angiogenesis	3/43	183/18670	0.00857471	0.0396012	0.0218835	FLT1/HMOX1/VEGFA	3
BP	GO:0043123	positive regulation of I-kappaB kinase/NF-kappaB signaling	3/43	183/18670	0.00857471	0.0396012	0.0218835	HMOX1/LTF/TNFSF10	3
BP	GO:0048639	positive regulation of developmental growth	3/43	184/18670	0.008703	0.0399491	0.0220757	IGF1/LEP/VEGFA	3
BP	GO:1902275	regulation of chromatin organization	3/43	185/18670	0.00883242	0.040461	0.0223586	MUC1/MAPK8/VEGFA	3
BP	GO:1905475	regulation of protein localization to membrane	3/43	187/18670	0.00909465	0.0414108	0.0228835	EPHA3/PIK3R1/MAPK8	3
BP	GO:0043112	receptor metabolic process	3/43	192/18670	0.00977014	0.0435233	0.0240508	CXCL8/SELE/VEGFA	3
BP	GO:1901654	response to ketone	3/43	193/18670	0.00990866	0.0437955	0.0242013	CRH/CYBB/DUSP1	3
BP	GO:2000377	regulation of reactive oxygen species metabolic process	3/43	195/18670	0.0101892	0.044773	0.0247414	LEP/SOD1/XDH	3
BP	GO:0009749	response to glucose	3/43	197/18670	0.0104743	0.045671	0.0252377	CRH/GCLM/LDHA	3
BP	GO:0010952	positive regulation of peptidase activity	3/43	197/18670	0.0104743	0.045671	0.0252377	S100A8/XDH/TNFSF10	3
BP	GO:0007626	locomotory behavior	3/43	198/18670	0.0106185	0.0462111	0.0255361	CRH/IDO1/SOD1	3
BP	GO:0016052	carbohydrate catabolic process	3/43	199/18670	0.010764	0.0464865	0.0256883	CALM1/IGF1/LDHA	3
BP	GO:0050866	negative regulation of cell activation	3/43	199/18670	0.010764	0.0464865	0.0256883	HMOX1/IDO1/PDE5A	3
BP	GO:0006575	cellular modified amino acid metabolic process	3/43	202/18670	0.0112073	0.0479434	0.0264933	GCLM/SOD1/ERO1A	3
BP	GO:0009746	response to hexose	3/43	202/18670	0.0112073	0.0479434	0.0264933	CRH/GCLM/LDHA	3
BP	GO:0002573	myeloid leukocyte differentiation	3/43	204/18670	0.0115086	0.0488629	0.0270015	LTF/PIK3R1/VEGFA	3
BP	GO:0035265	organ growth	3/43	204/18670	0.0115086	0.0488629	0.0270015	IGF1/LEP/SOD1	3
BP	GO:0050679	positive regulation of epithelial cell proliferation	3/43	206/18670	0.0118146	0.0498814	0.0275643	HMOX1/IGF1/VEGFA	3
BP	GO:0032275	luteinizing hormone secretion	2/43	10/18670	0.00023045	0.00377905	0.00208829	CRH/LEP	2
BP	GO:0044557	relaxation of smooth muscle	2/43	10/18670	0.00023045	0.00377905	0.00208829	GUCY1A1/SOD1	2
BP	GO:0060281	regulation of oocyte development	2/43	10/18670	0.00023045	0.00377905	0.00208829	IGF1/PDE5A	2
BP	GO:0070091	glucagon secretion	2/43	10/18670	0.00023045	0.00377905	0.00208829	CRH/LEP	2
BP	GO:1905879	regulation of oogenesis	2/43	10/18670	0.00023045	0.00377905	0.00208829	IGF1/PDE5A	2
BP	GO:0032276	regulation of gonadotropin secretion	2/43	11/18670	0.000281249	0.00448216	0.00247683	CRH/LEP	2
BP	GO:0072537	fibroblast activation	2/43	11/18670	0.000281249	0.00448216	0.00247683	GCLM/LEP	2
BP	GO:0099550	trans-synaptic signaling, modulating synaptic transmission	2/43	12/18670	0.000337005	0.00513563	0.00283793	GUCY1A1/NTRK2	2
BP	GO:0150065	regulation of deacetylase activity	2/43	12/18670	0.000337005	0.00513563	0.00283793	MAPK8/VEGFA	2
BP	GO:0045602	negative regulation of endothelial cell differentiation	2/43	13/18670	0.000397697	0.00584408	0.00322942	VEGFA/XDH	2
BP	GO:0002523	leukocyte migration involved in inflammatory response	2/43	14/18670	0.000463301	0.00631597	0.00349018	S100A8/SELE	2
BP	GO:0050930	induction of positive chemotaxis	2/43	14/18670	0.000463301	0.00631597	0.00349018	CXCL8/VEGFA	2
BP	GO:0032274	gonadotropin secretion	2/43	15/18670	0.000533797	0.00682476	0.00377134	CRH/LEP	2
BP	GO:0044406	adhesion of symbiont to host	2/43	15/18670	0.000533797	0.00682476	0.00377134	SCARB1/LTF	2
BP	GO:0048569	post-embryonic animal organ development	2/43	15/18670	0.000533797	0.00682476	0.00377134	LDHA/VEGFA	2
BP	GO:0043217	myelin maintenance	2/43	16/18670	0.000609162	0.00745154	0.00411769	SOD1/NDRG1	2
BP	GO:0045986	negative regulation of smooth muscle contraction	2/43	16/18670	0.000609162	0.00745154	0.00411769	GUCY1A1/SOD1	2
BP	GO:0046068	cGMP metabolic process	2/43	17/18670	0.000689375	0.00816783	0.00451352	GUCY1A1/PDE5A	2
BP	GO:0050665	hydrogen peroxide biosynthetic process	2/43	17/18670	0.000689375	0.00816783	0.00451352	CYBB/SOD1	2
BP	GO:0002544	chronic inflammatory response	2/43	19/18670	0.000864257	0.00963455	0.00532402	IDO1/S100A8	2
BP	GO:0002689	negative regulation of leukocyte chemotaxis	2/43	19/18670	0.000864257	0.00963455	0.00532402	DUSP1/CCL2	2
BP	GO:0030949	positive regulation of vascular endothelial growth factor receptor signaling pathway	2/43	19/18670	0.000864257	0.00963455	0.00532402	FLT1/VEGFA	2
BP	GO:0017000	antibiotic biosynthetic process	2/43	21/18670	0.00105827	0.0109856	0.00607062	CYBB/SOD1	2
BP	GO:0036499	PERK-mediated unfolded protein response	2/43	21/18670	0.00105827	0.0109856	0.00607062	CXCL8/CCL2	2
BP	GO:0090280	positive regulation of calcium ion import	2/43	21/18670	0.00105827	0.0109856	0.00607062	CRH/CCL2	2
BP	GO:1903589	positive regulation of blood vessel endothelial cell proliferation involved in sprouting angiogenesis	2/43	22/18670	0.0011624	0.0116434	0.00643411	HMOX1/VEGFA	2
BP	GO:0043950	positive regulation of cAMP-mediated signaling	2/43	23/18670	0.00127124	0.0124538	0.00688192	CALM1/CRH	2
BP	GO:0002092	positive regulation of receptor internalization	2/43	24/18670	0.00138479	0.0130032	0.00718553	SELE/VEGFA	2
BP	GO:0060396	growth hormone receptor signaling pathway	2/43	24/18670	0.00138479	0.0130032	0.00718553	PIK3R1/PRL	2
BP	GO:0050901	leukocyte tethering or rolling	2/43	25/18670	0.00150301	0.0134972	0.00745853	LEP/SELE	2
BP	GO:0050927	positive regulation of positive chemotaxis	2/43	25/18670	0.00150301	0.0134972	0.00745853	CXCL8/VEGFA	2
BP	GO:0071378	cellular response to growth hormone stimulus	2/43	25/18670	0.00150301	0.0134972	0.00745853	PIK3R1/PRL	2
BP	GO:0031954	positive regulation of protein autophosphorylation	2/43	26/18670	0.00162588	0.01399	0.00773082	CALM1/VEGFA	2
BP	GO:0050926	regulation of positive chemotaxis	2/43	26/18670	0.00162588	0.01399	0.00773082	CXCL8/VEGFA	2
BP	GO:0006706	steroid catabolic process	2/43	27/18670	0.00175339	0.0145571	0.00804422	SCARB1/CYP24A1	2
BP	GO:0045671	negative regulation of osteoclast differentiation	2/43	27/18670	0.00175339	0.0145571	0.00804422	LTF/PIK3R1	2
BP	GO:0051953	negative regulation of amine transport	2/43	27/18670	0.00175339	0.0145571	0.00804422	CRH/LEP	2
BP	GO:1905563	negative regulation of vascular endothelial cell proliferation	2/43	27/18670	0.00175339	0.0145571	0.00804422	FLT1/CCL2	2
BP	GO:0031063	regulation of histone deacetylation	2/43	29/18670	0.00202222	0.0161137	0.00890438	MAPK8/VEGFA	2
BP	GO:0007202	activation of phospholipase C activity	2/43	31/18670	0.00230934	0.0174201	0.00962631	NTRK2/SELE	2
BP	GO:0042311	vasodilation	2/43	32/18670	0.00245971	0.0181313	0.0100193	GUCY1A1/SOD1	2
BP	GO:0051385	response to mineralocorticoid	2/43	32/18670	0.00245971	0.0181313	0.0100193	CRH/CYBB	2
BP	GO:0071295	cellular response to vitamin	2/43	32/18670	0.00245971	0.0181313	0.0100193	CYP24A1/LEP	2
BP	GO:0036003	positive regulation of transcription from RNA polymerase II promoter in response to stress	2/43	33/18670	0.00261458	0.0190251	0.0105132	MUC1/VEGFA	2
BP	GO:0042462	eye photoreceptor cell development	2/43	35/18670	0.00293777	0.0205191	0.0113388	NTRK2/VEGFA	2
BP	GO:0030947	regulation of vascular endothelial growth factor receptor signaling pathway	2/43	36/18670	0.00310605	0.0213647	0.0118061	FLT1/VEGFA	2
BP	GO:2000310	regulation of NMDA receptor activity	2/43	36/18670	0.00310605	0.0213647	0.0118061	CRH/CCL2	2
BP	GO:0042307	positive regulation of protein import into nucleus	2/43	37/18670	0.00327875	0.022215	0.012276	LEP/PIK3R1	2
BP	GO:0045730	respiratory burst	2/43	37/18670	0.00327875	0.022215	0.012276	CYBB/NCF2	2
BP	GO:0090050	positive regulation of cell migration involved in sprouting angiogenesis	2/43	37/18670	0.00327875	0.022215	0.012276	HMOX1/VEGFA	2
BP	GO:0046326	positive regulation of glucose import	2/43	38/18670	0.00345587	0.0227467	0.0125697	IGF1/PIK3R1	2
BP	GO:0048009	insulin-like growth factor receptor signaling pathway	2/43	38/18670	0.00345587	0.0227467	0.0125697	IGF1/PIK3R1	2
BP	GO:0050892	intestinal absorption	2/43	38/18670	0.00345587	0.0227467	0.0125697	SCARB1/LEP	2
BP	GO:0060416	response to growth hormone	2/43	38/18670	0.00345587	0.0227467	0.0125697	PIK3R1/PRL	2
BP	GO:1903523	negative regulation of blood circulation	2/43	38/18670	0.00345587	0.0227467	0.0125697	LEP/PDE5A	2
BP	GO:1902042	negative regulation of extrinsic apoptotic signaling pathway via death domain receptors	2/43	39/18670	0.00363736	0.0233845	0.0129222	HMOX1/TNFSF10	2
BP	GO:1904591	positive regulation of protein import	2/43	39/18670	0.00363736	0.0233845	0.0129222	LEP/PIK3R1	2
BP	GO:0009187	cyclic nucleotide metabolic process	2/43	40/18670	0.00382323	0.0241002	0.0133177	GUCY1A1/PDE5A	2
BP	GO:0044058	regulation of digestive system process	2/43	40/18670	0.00382323	0.0241002	0.0133177	CRH/LEP	2
BP	GO:0050832	defense response to fungus	2/43	40/18670	0.00382323	0.0241002	0.0133177	LTF/S100A8	2
BP	GO:0050873	brown fat cell differentiation	2/43	41/18670	0.00401344	0.0248153	0.0137129	LEP/ERO1A	2
BP	GO:0090279	regulation of calcium ion import	2/43	41/18670	0.00401344	0.0248153	0.0137129	CRH/CCL2	2
BP	GO:0010613	positive regulation of cardiac muscle hypertrophy	2/43	42/18670	0.00420797	0.0257369	0.0142221	IGF1/PDE5A	2
BP	GO:0014742	positive regulation of muscle hypertrophy	2/43	43/18670	0.00440682	0.026313	0.0145405	IGF1/PDE5A	2
BP	GO:0034383	low-density lipoprotein particle clearance	2/43	43/18670	0.00440682	0.026313	0.0145405	SCARB1/HMOX1	2
BP	GO:0050850	positive regulation of calcium-mediated signaling	2/43	43/18670	0.00440682	0.026313	0.0145405	CALM1/IGF1	2
BP	GO:0006195	purine nucleotide catabolic process	2/43	44/18670	0.00460995	0.0266811	0.0147439	XDH/PDE5A	2
BP	GO:0010828	positive regulation of glucose transmembrane transport	2/43	44/18670	0.00460995	0.0266811	0.0147439	IGF1/PIK3R1	2
BP	GO:0044060	regulation of endocrine process	2/43	44/18670	0.00460995	0.0266811	0.0147439	CRH/LEP	2
BP	GO:0045601	regulation of endothelial cell differentiation	2/43	44/18670	0.00460995	0.0266811	0.0147439	VEGFA/XDH	2
BP	GO:0061756	leukocyte adhesion to vascular endothelial cell	2/43	44/18670	0.00460995	0.0266811	0.0147439	LEP/SELE	2
BP	GO:0090311	regulation of protein deacetylation	2/43	44/18670	0.00460995	0.0266811	0.0147439	MAPK8/VEGFA	2
BP	GO:0090278	negative regulation of peptide hormone secretion	2/43	45/18670	0.00481734	0.0273224	0.0150983	CRH/LEP	2
BP	GO:0001754	eye photoreceptor cell differentiation	2/43	46/18670	0.00502898	0.0275559	0.0152273	NTRK2/VEGFA	2
BP	GO:0006984	ER-nucleus signaling pathway	2/43	46/18670	0.00502898	0.0275559	0.0152273	CXCL8/CCL2	2
BP	GO:0010883	regulation of lipid storage	2/43	46/18670	0.00502898	0.0275559	0.0152273	SCARB1/LEP	2
BP	GO:0043277	apoptotic cell clearance	2/43	46/18670	0.00502898	0.0275559	0.0152273	SCARB1/CCL2	2
BP	GO:0048599	oocyte development	2/43	46/18670	0.00502898	0.0275559	0.0152273	IGF1/PDE5A	2
BP	GO:1903587	regulation of blood vessel endothelial cell proliferation involved in sprouting angiogenesis	2/43	46/18670	0.00502898	0.0275559	0.0152273	HMOX1/VEGFA	2
BP	GO:0031952	regulation of protein autophosphorylation	2/43	47/18670	0.00524485	0.028395	0.015691	CALM1/VEGFA	2
BP	GO:0042461	photoreceptor cell development	2/43	47/18670	0.00524485	0.028395	0.015691	NTRK2/VEGFA	2
BP	GO:0060986	endocrine hormone secretion	2/43	47/18670	0.00524485	0.028395	0.015691	CRH/LEP	2
BP	GO:0002762	negative regulation of myeloid leukocyte differentiation	2/43	48/18670	0.00546493	0.0292367	0.0161561	LTF/PIK3R1	2
BP	GO:0090199	regulation of release of cytochrome c from mitochondria	2/43	48/18670	0.00546493	0.0292367	0.0161561	IGF1/TNFSF10	2
BP	GO:0101023	vascular endothelial cell proliferation	2/43	48/18670	0.00546493	0.0292367	0.0161561	FLT1/CCL2	2
BP	GO:1905562	regulation of vascular endothelial cell proliferation	2/43	48/18670	0.00546493	0.0292367	0.0161561	FLT1/CCL2	2
BP	GO:0002534	cytokine production involved in inflammatory response	2/43	49/18670	0.00568919	0.0300809	0.0166226	IDO1/LEP	2
BP	GO:0030857	negative regulation of epithelial cell differentiation	2/43	49/18670	0.00568919	0.0300809	0.0166226	VEGFA/XDH	2
BP	GO:0045104	intermediate filament cytoskeleton organization	2/43	50/18670	0.00591762	0.0308562	0.017051	DSP/SOD1	2
BP	GO:0045540	regulation of cholesterol biosynthetic process	2/43	50/18670	0.00591762	0.0308562	0.017051	SCD/SOD1	2
BP	GO:0106118	regulation of sterol biosynthetic process	2/43	50/18670	0.00591762	0.0308562	0.017051	SCD/SOD1	2
BP	GO:0009994	oocyte differentiation	2/43	51/18670	0.0061502	0.0315599	0.0174399	IGF1/PDE5A	2
BP	GO:0043949	regulation of cAMP-mediated signaling	2/43	51/18670	0.0061502	0.0315599	0.0174399	CALM1/CRH	2
BP	GO:0045103	intermediate filament-based process	2/43	51/18670	0.0061502	0.0315599	0.0174399	DSP/SOD1	2
BP	GO:0048260	positive regulation of receptor-mediated endocytosis	2/43	51/18670	0.0061502	0.0315599	0.0174399	SELE/VEGFA	2
BP	GO:0072523	purine-containing compound catabolic process	2/43	51/18670	0.0061502	0.0315599	0.0174399	XDH/PDE5A	2
BP	GO:0009620	response to fungus	2/43	52/18670	0.00638691	0.03248	0.0179483	LTF/S100A8	2
BP	GO:0002043	blood vessel endothelial cell proliferation involved in sprouting angiogenesis	2/43	53/18670	0.00662773	0.0334044	0.0184591	HMOX1/VEGFA	2
BP	GO:0001541	ovarian follicle development	2/43	55/18670	0.00712162	0.0350395	0.0193627	SOD1/VEGFA	2
BP	GO:0002090	regulation of receptor internalization	2/43	55/18670	0.00712162	0.0350395	0.0193627	SELE/VEGFA	2
BP	GO:0042306	regulation of protein import into nucleus	2/43	55/18670	0.00712162	0.0350395	0.0193627	LEP/PIK3R1	2
BP	GO:0043551	regulation of phosphatidylinositol 3-kinase activity	2/43	55/18670	0.00712162	0.0350395	0.0193627	FLT1/PIK3R1	2
BP	GO:2000242	negative regulation of reproductive process	2/43	55/18670	0.00712162	0.0350395	0.0193627	DUSP1/IGF1	2
BP	GO:0006749	glutathione metabolic process	2/43	56/18670	0.00737466	0.0356599	0.0197056	GCLM/SOD1	2
BP	GO:0032615	interleukin-12 production	2/43	56/18670	0.00737466	0.0356599	0.0197056	IDO1/LEP	2
BP	GO:0086065	cell communication involved in cardiac conduction	2/43	56/18670	0.00737466	0.0356599	0.0197056	CALM1/DSP	2
BP	GO:1903078	positive regulation of protein localization to plasma membrane	2/43	56/18670	0.00737466	0.0356599	0.0197056	EPHA3/PIK3R1	2
BP	GO:1902041	regulation of extrinsic apoptotic signaling pathway via death domain receptors	2/43	58/18670	0.00789281	0.037524	0.0207356	HMOX1/TNFSF10	2
BP	GO:1904589	regulation of protein import	2/43	58/18670	0.00789281	0.037524	0.0207356	LEP/PIK3R1	2
BP	GO:0001836	release of cytochrome c from mitochondria	2/43	59/18670	0.00815788	0.0383811	0.0212092	IGF1/TNFSF10	2
BP	GO:0010656	negative regulation of muscle cell apoptotic process	2/43	59/18670	0.00815788	0.0383811	0.0212092	HMOX1/IGF1	2
BP	GO:0042130	negative regulation of T cell proliferation	2/43	59/18670	0.00815788	0.0383811	0.0212092	IDO1/PDE5A	2
BP	GO:0045576	mast cell activation	2/43	60/18670	0.00842693	0.0391584	0.0216388	HMOX1/NDRG1	2
BP	GO:0051893	regulation of focal adhesion assembly	2/43	60/18670	0.00842693	0.0391584	0.0216388	EPHA3/VEGFA	2
BP	GO:0090109	regulation of cell-substrate junction assembly	2/43	60/18670	0.00842693	0.0391584	0.0216388	EPHA3/VEGFA	2
BP	GO:0042490	mechanoreceptor differentiation	2/43	61/18670	0.00869994	0.0399491	0.0220757	NTRK2/SOD1	2
BP	GO:2001244	positive regulation of intrinsic apoptotic signaling pathway	2/43	61/18670	0.00869994	0.0399491	0.0220757	S100A8/SOD1	2
BP	GO:0046824	positive regulation of nucleocytoplasmic transport	2/43	62/18670	0.00897689	0.0409571	0.0226327	LEP/PIK3R1	2
BP	GO:0046530	photoreceptor cell differentiation	2/43	63/18670	0.00925776	0.0419006	0.0231541	NTRK2/VEGFA	2
BP	GO:0090181	regulation of cholesterol metabolic process	2/43	63/18670	0.00925776	0.0419006	0.0231541	SCD/SOD1	2
BP	GO:1904377	positive regulation of protein localization to cell periphery	2/43	63/18670	0.00925776	0.0419006	0.0231541	EPHA3/PIK3R1	2
BP	GO:0043550	regulation of lipid kinase activity	2/43	64/18670	0.00954253	0.0426774	0.0235834	FLT1/PIK3R1	2
BP	GO:0045669	positive regulation of osteoblast differentiation	2/43	64/18670	0.00954253	0.0426774	0.0235834	IGF1/LTF	2
BP	GO:0045670	regulation of osteoclast differentiation	2/43	64/18670	0.00954253	0.0426774	0.0235834	LTF/PIK3R1	2
BP	GO:0050922	negative regulation of chemotaxis	2/43	64/18670	0.00954253	0.0426774	0.0235834	DUSP1/CCL2	2
BP	GO:1900449	regulation of glutamate receptor signaling pathway	2/43	64/18670	0.00954253	0.0426774	0.0235834	CRH/CCL2	2
BP	GO:1903672	positive regulation of sprouting angiogenesis	2/43	64/18670	0.00954253	0.0426774	0.0235834	HMOX1/VEGFA	2
BP	GO:0006940	regulation of smooth muscle contraction	2/43	65/18670	0.00983118	0.0435381	0.024059	GUCY1A1/SOD1	2
BP	GO:0014823	response to activity	2/43	65/18670	0.00983118	0.0435381	0.024059	GCLM/LEP	2
BP	GO:0051187	cofactor catabolic process	2/43	65/18670	0.00983118	0.0435381	0.024059	GPX3/HMOX1	2
BP	GO:0046626	regulation of insulin receptor signaling pathway	2/43	66/18670	0.0101237	0.0445718	0.0246303	LEP/PIK3R1	2
BP	GO:0046888	negative regulation of hormone secretion	2/43	66/18670	0.0101237	0.0445718	0.0246303	CRH/LEP	2
BP	GO:0042108	positive regulation of cytokine biosynthetic process	2/43	67/18670	0.0104201	0.0456104	0.0252042	CYBB/HMOX1	2
BP	GO:1903391	regulation of adherens junction organization	2/43	67/18670	0.0104201	0.0456104	0.0252042	EPHA3/VEGFA	2
BP	GO:0019915	lipid storage	2/43	68/18670	0.0107202	0.046475	0.0256819	SCARB1/LEP	2
BP	GO:0050918	positive chemotaxis	2/43	68/18670	0.0107202	0.046475	0.0256819	CXCL8/VEGFA	2
BP	GO:0034381	plasma lipoprotein particle clearance	2/43	69/18670	0.0110242	0.0474294	0.0262093	SCARB1/HMOX1	2
BP	GO:0071300	cellular response to retinoic acid	2/43	69/18670	0.0110242	0.0474294	0.0262093	EPHA3/LEP	2
BP	GO:0050766	positive regulation of phagocytosis	2/43	70/18670	0.011332	0.0482945	0.0266874	CCL2/SOD1	2
BP	GO:2001259	positive regulation of cation channel activity	2/43	70/18670	0.011332	0.0482945	0.0266874	CALM1/CCL2	2
BP	GO:0042531	positive regulation of tyrosine phosphorylation of STAT protein	2/43	71/18670	0.0116436	0.0493255	0.0272571	IGF1/LEP	2
CC	GO:0005901	caveola	3/43	80/19717	0.000706153	0.0452332	0.0377248	SCARB1/HMOX1/SELE	3
CC	GO:0043020	NADPH oxidase complex	2/43	15/19717	0.000479094	0.0452332	0.0377248	CYBB/NCF2	2
CC	GO:0097038	perinuclear endoplasmic reticulum	2/43	22/19717	0.00104384	0.0452332	0.0377248	CYBB/PIK3R1	2
MF	GO:0048018	receptor ligand activity	8/43	482/17697	1.79125e-05	0.00107475	0.000702358	CRH/IGF1/CXCL8/LEP/PRL/CCL2/VEGFA/TNFSF10	8
MF	GO:0020037	heme binding	7/43	135/17697	3.29501e-08	6.47627e-06	4.2323e-06	BACH1/CYBB/CYP2J2/CYP24A1/GUCY1A1/HMOX1/IDO1	7
MF	GO:0046906	tetrapyrrole binding	7/43	145/17697	5.39689e-08	6.47627e-06	4.2323e-06	BACH1/CYBB/CYP2J2/CYP24A1/GUCY1A1/HMOX1/IDO1	7
MF	GO:0005126	cytokine receptor binding	6/43	286/17697	6.23467e-05	0.0018704	0.00122232	CXCL8/PIK3R1/PRL/CCL2/VEGFA/TNFSF10	6
MF	GO:0009055	electron transfer activity	5/43	114/17697	8.0412e-06	0.000643296	0.000420399	CYBB/IDO1/NCF2/TXNRD1/XDH	5
MF	GO:0005506	iron ion binding	5/43	152/17697	3.23754e-05	0.00137701	0.000899887	CYP2J2/CYP24A1/LTF/SCD/XDH	5
MF	GO:0016705	oxidoreductase activity, acting on paired donors, with incorporation or reduction of molecular oxygen	5/43	159/17697	4.01627e-05	0.00137701	0.000899887	CYP2J2/CYP24A1/FMO1/HMOX1/SCD	5
MF	GO:0050662	coenzyme binding	5/43	291/17697	0.000670363	0.0125027	0.00817059	CYBB/FMO1/LDHA/TXNRD1/XDH	5
MF	GO:0050660	flavin adenine dinucleotide binding	4/43	79/17697	3.97645e-05	0.00137701	0.000899887	CYBB/FMO1/TXNRD1/XDH	4
MF	GO:0005179	hormone activity	4/43	122/17697	0.000215513	0.005747	0.00375572	CRH/IGF1/LEP/PRL	4
MF	GO:0005125	cytokine activity	4/43	220/17697	0.00196174	0.0224199	0.0146516	CXCL8/CCL2/VEGFA/TNFSF10	4
MF	GO:0004714	transmembrane receptor protein tyrosine kinase activity	3/43	62/17697	0.000457303	0.00997752	0.0065204	EPHA3/FLT1/NTRK2	3
MF	GO:0019199	transmembrane receptor protein kinase activity	3/43	79/17697	0.000929125	0.014866	0.00971507	EPHA3/FLT1/NTRK2	3
MF	GO:0016209	antioxidant activity	3/43	86/17697	0.00118831	0.0163157	0.0106624	GPX3/SOD1/TXNRD1	3
MF	GO:0004497	monooxygenase activity	3/43	99/17697	0.00178174	0.0213809	0.0139726	CYP2J2/CYP24A1/FMO1	3
MF	GO:0016651	oxidoreductase activity, acting on NAD(P)H	3/43	107/17697	0.00222452	0.0234348	0.0153148	CYBB/NCF2/TXNRD1	3
MF	GO:0004713	protein tyrosine kinase activity	3/43	134/17697	0.00419911	0.0391593	0.025591	EPHA3/FLT1/NTRK2	3
MF	GO:0019838	growth factor binding	3/43	137/17697	0.00446715	0.039708	0.0259495	DUSP1/FLT1/NTRK2	3
MF	GO:0016175	superoxide-generating NADPH oxidase activity	2/43	12/17697	0.000374781	0.00899475	0.00587815	CYBB/NCF2	2
MF	GO:0005159	insulin-like growth factor receptor binding	2/43	16/17697	0.000677227	0.0125027	0.00817059	IGF1/PIK3R1	2
MF	GO:0050664	oxidoreductase activity, acting on NAD(P)H, oxygen as acceptor	2/43	17/17697	0.000766341	0.0131373	0.00858532	CYBB/NCF2	2
MF	GO:0051428	peptide hormone receptor binding	2/43	21/17697	0.00117604	0.0163157	0.0106624	CRH/LEP	2
MF	GO:0005158	insulin receptor binding	2/43	22/17697	0.00129166	0.0163157	0.0106624	IGF1/PIK3R1	2
MF	GO:0015035	protein disulfide oxidoreductase activity	2/43	22/17697	0.00129166	0.0163157	0.0106624	TXNRD1/ERO1A	2
MF	GO:0043539	protein serine/threonine kinase activator activity	2/43	29/17697	0.00224583	0.0234348	0.0153148	CALM1/LTF	2
MF	GO:0001530	lipopolysaccharide binding	2/43	35/17697	0.00326106	0.0326106	0.0213113	SCARB1/LTF	2
MF	GO:0015036	disulfide oxidoreductase activity	2/43	40/17697	0.00424226	0.0391593	0.025591	TXNRD1/ERO1A	2

## Sheet: S4
TABLE S4: KEGG pathway enrichment analysis of the OS-DEGs
Ontology	ID	Description	Generatio	Bgratio	pvalue	p.adjust	qvalue	geneID	Count
KEGG	hsa05418	Fluid shear stress and atherosclerosis	9/39	139/8076	1.3976e-08	2.6834e-06	1.7801e-06	CALM1/DUSP1/HMOX1/NCF2/PIK3R1/MAPK8/CCL2/SELE/VEGFA	9
KEGG	hsa04014	Ras signaling pathway	7/39	232/8076	0.000103475	0.00260498	0.00172809	CALM1/FLT1/IGF1/NTRK2/PIK3R1/MAPK8/VEGFA	7
KEGG	hsa04066	HIF-1 signaling pathway	7/39	109/8076	7.24331e-07	4.63572e-05	3.07523e-05	CYBB/FLT1/HMOX1/IGF1/LDHA/PIK3R1/VEGFA	7
KEGG	hsa04933	AGE-RAGE signaling pathway in diabetic complications	7/39	100/8076	4.01559e-07	3.85497e-05	2.5573e-05	CYBB/CXCL8/PIK3R1/MAPK8/CCL2/SELE/VEGFA	7
KEGG	hsa04151	PI3K-Akt signaling pathway	6/39	354/8076	0.00651053	0.0390632	0.0259136	FLT1/IGF1/NTRK2/PIK3R1/PRL/VEGFA	6
KEGG	hsa04010	MAPK signaling pathway	6/39	294/8076	0.00261842	0.0280374	0.0185994	DUSP1/FLT1/IGF1/NTRK2/MAPK8/VEGFA	6
KEGG	hsa05163	Human cytomegalovirus infection	5/39	225/8076	0.00426945	0.0327894	0.0217517	CALM1/CXCL8/PIK3R1/CCL2/VEGFA	5
KEGG	hsa04015	Rap1 signaling pathway	5/39	210/8076	0.00317713	0.0289379	0.0191967	CALM1/FLT1/IGF1/PIK3R1/VEGFA	5
KEGG	hsa05167	Kaposi sarcoma-associated herpesvirus infection	5/39	193/8076	0.00220197	0.0280374	0.0185994	CALM1/CXCL8/PIK3R1/MAPK8/VEGFA	5
KEGG	hsa04510	Focal adhesion	5/39	201/8076	0.0026285	0.0280374	0.0185994	FLT1/IGF1/PIK3R1/MAPK8/VEGFA	5
KEGG	hsa04750	Inflammatory mediator regulation of TRP channels	5/39	100/8076	0.000108541	0.00260498	0.00172809	CALM1/CYP2J2/IGF1/PIK3R1/MAPK8	5
KEGG	hsa05323	Rheumatoid arthritis	5/39	93/8076	7.67937e-05	0.00258634	0.00171572	FLT1/CXCL8/MMP1/CCL2/VEGFA	5
KEGG	hsa04657	IL-17 signaling pathway	5/39	94/8076	8.08232e-05	0.00258634	0.00171572	CXCL8/MMP1/MAPK8/S100A8/CCL2	5
KEGG	hsa04932	Non-alcoholic fatty liver disease	4/39	150/8076	0.00567556	0.0367324	0.0243674	CXCL8/LEP/PIK3R1/MAPK8	4
KEGG	hsa05135	Yersinia infection	4/39	137/8076	0.00411454	0.0327894	0.0217517	CXCL8/PIK3R1/MAPK8/CCL2	4
KEGG	hsa04068	FoxO signaling pathway	4/39	131/8076	0.00350453	0.0292552	0.0194072	IGF1/PIK3R1/MAPK8/TNFSF10	4
KEGG	hsa04926	Relaxin signaling pathway	4/39	129/8076	0.0033158	0.0289379	0.0191967	MMP1/PIK3R1/MAPK8/VEGFA	4
KEGG	hsa04668	TNF signaling pathway	4/39	112/8076	0.00198369	0.0280374	0.0185994	PIK3R1/MAPK8/CCL2/SELE	4
KEGG	hsa04722	Neurotrophin signaling pathway	4/39	119/8076	0.00247562	0.0280374	0.0185994	CALM1/NTRK2/PIK3R1/MAPK8	4
KEGG	hsa04152	AMPK signaling pathway	4/39	120/8076	0.00255215	0.0280374	0.0185994	IGF1/LEP/PIK3R1/SCD	4
KEGG	hsa05142	Chagas disease	4/39	102/8076	0.00140502	0.0269765	0.0178956	CXCL8/PIK3R1/MAPK8/CCL2	4
KEGG	hsa04216	Ferroptosis	4/39	41/8076	4.13598e-05	0.00198527	0.00131698	CP/CYBB/GCLM/HMOX1	4
KEGG	hsa01521	EGFR tyrosine kinase inhibitor resistance	3/39	79/8076	0.00639225	0.0390632	0.0259136	IGF1/PIK3R1/VEGFA	3
KEGG	hsa05214	Glioma	3/39	75/8076	0.0055312	0.0367324	0.0243674	CALM1/IGF1/PIK3R1	3
KEGG	hsa05133	Pertussis	3/39	76/8076	0.00573944	0.0367324	0.0243674	CALM1/CXCL8/MAPK8	3
KEGG	hsa05212	Pancreatic cancer	3/39	76/8076	0.00573944	0.0367324	0.0243674	PIK3R1/MAPK8/VEGFA	3
KEGG	hsa04917	Prolactin signaling pathway	3/39	70/8076	0.00455898	0.0336663	0.0223334	PIK3R1/MAPK8/PRL	3
KEGG	hsa04730	Long-term depression	3/39	60/8076	0.00294627	0.0289379	0.0191967	CRH/GUCY1A1/IGF1	3
KEGG	hsa04213	Longevity regulating pathway - multiple species	3/39	62/8076	0.00323465	0.0289379	0.0191967	IGF1/PIK3R1/SOD1	3
KEGG	hsa05144	Malaria	3/39	50/8076	0.00174461	0.0280374	0.0185994	CXCL8/CCL2/SELE	3
KEGG	hsa04913	Ovarian steroidogenesis	3/39	51/8076	0.00184749	0.0280374	0.0185994	SCARB1/CYP2J2/IGF1	3
KEGG	hsa05219	Bladder cancer	3/39	41/8076	0.00097774	0.0208585	0.013837	CXCL8/MMP1/VEGFA	3

## Sheet: S5
TABLE S5: Potential drugs correspongding to the hub genes
Gene	Drug	Interaction score	Sources	PMIDs
CYBB	APIGENIN	0.33	DTC	23786520
CYBB	CHRYSIN	0.61	DTC	23786520
CYBB	LUTEOLIN	0.27	DTC	23786520
MAPK8	JNJ-7706621	0.09	DTC	—
MAPK8	OXYTOCIN	0.96	NCI	11566737
MAPK8	TANZISERTIB	2.87	TTD	—
MAPK8	CYC-116	0.04	DTC	—
MAPK8	CENISERTIB	0.04	DTC	—
MAPK8	SORAFENIB	0.11	PharmGKB	20124951
MAPK8	BRIMAPITIDE, C-TERMINAL ACID	2.87	TTD	—
MAPK8	GO-6976	0.1	DTC	—
MAPK8	CHEMBL406845	0.15	DTC	—
MAPK8	DOXYCYCLINE	1.08	NCI	16202406|15728539
MAPK8	CC-401	2.87	TTD	—
MAPK8	SB-202190	0.25	DTC	22951114
MAPK8	BCG VACCINE	0.72	NCI	14742634
MAPK8	PALBOCICLIB	0.09	DTC	—
MAPK8	PLATINUM	0.61	NCI	12181446
MAPK8	DEXRAZOXANE	1.43	NCI	10487526
MAPK8	PAZOPANIB	0.1	DTC	—
MAPK8	BENTAMAPIMOD	1.43	TTD	—
MAPK8	GEFITINIB	0.13	NCI	17205515
MAPK8	R-406	0.05	DTC	—
MAPK8	CARDAMOMIN	2.87	DTC	25959811
MAPK8	PRAZOSIN	0.96	NCI	12095132
MAPK8	VITAMIN E	0.78	NCI	16909121
MAPK8	BEXAROTENE	0.96	NCI	17027148
MAPK8	PICTILISIB	0.14	DTC	—
MAPK8	R-1487	0.48	DTC	—
MAPK8	TAE-684	0.04	DTC	—
MAPK8	BLEOMYCIN	0.45	NCI	16148050
MAPK8	SP-600125	0.05	DTC	—
MAPK8	CHEMBL210618	0.72	DTC	—
MAPK8	RHAMNETIN	0.86	DTC	24397781
MAPK8	TAK-715	0.19	DTC	—
MAPK8	DOVITINIB	0.05	DTC	—
MAPK8	PD-0166285	0.08	DTC	—
MAPK8	ENALAPRIL	0.43	NCI	16772709
MAPK8	IT-139	2.15	TTD	—
MAPK8	SB-203580	0.17	DTC	—
MAPK8	2-METHOXYESTRADIOL	0.86	NCI	9647742
MAPK8	CI-1040	0.19	TTD	—
MAPK8	HESPERADIN	0.11	DTC	19035792
